# Supplementary material for: Seasonal Patterns: Bovine Trypanosomosis, Glossina pallidipes Density, and Infection in Rift Valleys of Gamo Zone, Southern Ethiopia
Source: Front Vet Sci. 2022 Feb 28;9:805564. doi: 10.3389/fvets.2022.805564 (PMC8961361; doi:10.3389/fvets.2022.805564)
Supplement: Supplementary file 1 [file Table_1.XLSX]

## Sheet: Entomological data
flyid	Peasant association	Season	Vegetation type	Sex	Age	Dissection result	Parasite detected	Animal grazing area
1	Zeyse Wezeka	Wet	wood-grass land	F	34	Negative	No detected	Domestic
2	Zeyse Wezeka	Wet	wood-grass land	F	44	Negative	No detected	Domestic
3	Zeyse Wezeka	Wet	wood-grass land	F	22	Negative	No detected	Domestic
4	Zeyse Wezeka	Wet	wood-grass land	M	24	Negative	No detected	Domestic
5	Zeyse Wezeka	Wet	wood-grass land	M	24	Negative	No detected	Domestic
6	Zeyse Wezeka	Wet	wood-grass land	F	44	Positive	T. congolense	Domestic
7	Zeyse Wezeka	Wet	wood-grass land	M	24	Negative	No detected	Domestic
8	Zeyse Wezeka	Wet	wood-grass land	F	14	Negative	No detected	Domestic
9	Zeyse Wezeka	Wet	wood-grass land	F	34	Negative	No detected	Domestic
10	Zeyse Wezeka	Wet	wood-grass land	F	42	Negative	No detected	Domestic
11	Zeyse Wezeka	Wet	wood-grass land	M	24	Negative	No detected	Domestic
12	Zeyse Wezeka	Wet	wood-grass land	M	24	Positive	T.vivax	Domestic
13	Zeyse Wezeka	Wet	wood-grass land	F	54	Negative	No detected	Domestic
14	Zeyse Wezeka	Wet	wood-grass land	F	34	Negative	No detected	Domestic
15	Zeyse Wezeka	Wet	wood-grass land	F	68	Negative	No detected	Domestic
16	Zeyse Wezeka	Wet	wood-grass land	F	38	Positive	T. congolense	Domestic
17	Zeyse Wezeka	Wet	wood-grass land	M	24	Negative	No detected	Domestic
18	Zeyse Wezeka	Wet	wood-grass land	F	18	Negative	No detected	Domestic
19	Zeyse Wezeka	Wet	wood-grass land	F	32	Negative	No detected	Domestic
20	Zeyse Wezeka	Wet	wood-grass land	F	34	Positive	T. congolense	Domestic
21	Zeyse Wezeka	Wet	wood-grass land	M	24	Negative	No detected	Domestic
22	Zeyse Wezeka	Wet	wood-grass land	F	22	Negative	No detected	Domestic
23	Zeyse Wezeka	Wet	wood-grass land	F	52	Negative	No detected	Domestic
24	Zeyse Wezeka	Wet	wood-grass land	F	32	Negative	No detected	Domestic
25	Zeyse Wezeka	Wet	wood-grass land	M	24	Negative	No detected	Domestic
26	Kola Shara	Wet	Riverine forest	F	22	Negative	No detected	Domestic
27	Kola Shara	Wet	Riverine forest	M	26	Negative	No detected	Domestic
28	Kola Shara	Wet	Riverine forest	M	26	Positive	T.vivax	Domestic
29	Kola Shara	Wet	Riverine forest	F	34	Negative	No detected	Domestic
30	Kola Shara	Wet	Riverine forest	F	48	Negative	No detected	Domestic
31	Kola Shara	Wet	Riverine forest	F	32	Positive	T. congolense	Domestic
32	Kola Shara	Wet	Riverine forest	M	26	Negative	No detected	Domestic
33	Kola Shara	Wet	Riverine forest	M	26	Negative	No detected	Domestic
34	Kola Shara	Wet	Riverine forest	F	22	Negative	No detected	Domestic
35	Kola Shara	Wet	Riverine forest	F	38	Negative	No detected	Domestic
36	Kola Shara	Wet	Riverine forest	F	42	Negative	No detected	Domestic
37	Kola Shara	Wet	Riverine forest	F	44	Positive	T. congolense	Domestic
38	Kola Shara	Wet	Riverine forest	M	26	Negative	No detected	Domestic
39	Kola Shara	Wet	Riverine forest	M	26	Negative	No detected	Domestic
40	Kola Shara	Wet	Riverine forest	M	26	Negative	No detected	Domestic
41	Kola Shara	Wet	Riverine forest	F	54	Negative	No detected	Domestic
42	Kola Shara	Wet	Riverine forest	F	34	Negative	No detected	Domestic
43	Kola Shara	Wet	Riverine forest	M	26	Negative	No detected	Domestic
44	Kola Shara	Wet	Riverine forest	M	26	Negative	No detected	Domestic
45	Kola Shara	Wet	Riverine forest	F	34	Negative	No detected	Domestic
46	Kola Shara	Wet	Riverine forest	F	48	Positive	T. congolense	Domestic
47	Kola Shara	Wet	Riverine forest	F	22	Negative	No detected	Domestic
48	Kola Shara	Wet	Riverine forest	M	26	Negative	No detected	Domestic
49	Kola Shara	Wet	Riverine forest	F	48	Negative	No detected	Domestic
50	Kola Shara	Wet	Riverine forest	F	28	Negative	No detected	Domestic
51	Ganta Kanchama	Wet	Bush land	F	24	Negative	No detected	Domestic
52	Ganta Kanchama	Wet	Bush land	F	42	Negative	No detected	Domestic
53	Ganta Kanchama	Wet	Bush land	M	25	Positive	T.vivax	Domestic
54	Ganta Kanchama	Wet	Bush land	F	34	Negative	No detected	Domestic
55	Ganta Kanchama	Wet	Bush land	F	48	Positive	T. congolense	Domestic
56	Ganta Kanchama	Wet	Bush land	M	25	Negative	No detected	Domestic
57	Ganta Kanchama	Wet	Bush land	F	32	Negative	No detected	Domestic
58	Ganta Kanchama	Wet	Bush land	M	25	Negative	No detected	Domestic
59	Ganta Kanchama	Wet	Bush land	F	38	Negative	No detected	Domestic
60	Ganta Kanchama	Wet	Bush land	F	28	Positive	T. congolense	Domestic
61	Ganta Kanchama	Wet	Bush land	F	42	Negative	No detected	Domestic
62	Ganta Kanchama	Wet	Bush land	F	44	Negative	No detected	Domestic
63	Ganta Kanchama	Wet	Bush land	M	25	Negative	No detected	Domestic
64	Ganta Kanchama	Wet	Bush land	M	25	Negative	No detected	Domestic
65	Ganta Kanchama	Wet	Bush land	M	25	Negative	No detected	Domestic
66	Ganta Kanchama	Wet	Bush land	F	34	Positive	T. congolense	Domestic
67	Ganta Kanchama	Wet	Bush land	F	54	Negative	No detected	Domestic
68	Ganta Kanchama	Wet	Bush land	M	25	Negative	No detected	Domestic
69	Ganta Kanchama	Wet	Bush land	M	25	Negative	No detected	Domestic
70	Ganta Kanchama	Wet	Bush land	F	34	Negative	No detected	Domestic
71	Ganta Kanchama	Wet	Bush land	F	24	Positive	T.vivax	Domestic
72	Ganta Kanchama	Wet	Bush land	F	48	Negative	No detected	Domestic
73	Ganta Kanchama	Wet	Bush land	M	25	Negative	No detected	Domestic
74	Ganta Kanchama	Wet	Bush land	F	48	Negative	No detected	Domestic
75	Ganta Kanchama	Wet	Bush land	F	28	Positive	T. congolense	Domestic
76	Ganta Kanchama	Wet	Bush land	F	32	Negative	No detected	Domestic
77	Ganta Kanchama	Wet	Bush land	F	44	Negative	No detected	Domestic
78	Ganta Kanchama	Wet	Bush land	F	22	Negative	No detected	Domestic
79	Ganta Kanchama	Wet	Bush land	M	25	Negative	No detected	Domestic
80	Ganta Kanchama	Wet	Bush land	M	25	Negative	No detected	Domestic
81	Ganta Kanchama	Wet	Bush land	F	44	Negative	No detected	Domestic
82	Ganta Kanchama	Wet	Bush land	M	25	Positive	T. congolense	Domestic
83	Ganta Kanchama	Wet	Bush land	F	14	Negative	No detected	Domestic
84	Ganta Kanchama	Wet	Bush land	F	34	Negative	No detected	Domestic
85	Ganta Kanchama	Wet	Bush land	F	42	Negative	No detected	Domestic
86	Ganta Kanchama	Wet	Bush land	M	25	Negative	No detected	Domestic
87	Ganta Kanchama	Wet	Bush land	M	25	Negative	No detected	Domestic
88	Ganta Kanchama	Wet	Bush land	F	54	Negative	No detected	Domestic
89	Ganta Kanchama	Wet	Bush land	F	34	Positive	T.vivax	Domestic
90	Ganta Kanchama	Wet	Bush land	F	64	Negative	No detected	Domestic
91	Ganta Kanchama	Wet	Bush land	F	14	Negative	No detected	Domestic
92	Ganta Kanchama	Wet	Bush land	M	25	Positive	T.vivax	Domestic
93	Ganta Kanchama	Wet	Bush land	F	18	Negative	No detected	Domestic
94	Ganta Kanchama	Wet	Bush land	F	28	Positive	T. congolense	Domestic
95	Ganta Kanchama	Wet	Bush land	F	34	Negative	No detected	Domestic
96	Ganta Kanchama	Wet	Bush land	M	25	Negative	No detected	Domestic
97	Nech Sar park	Wet	Bush land	F	38	Positive	T.vivax	Wild
98	Nech Sar park	Wet	Bush land	M	25	Negative	No detected	Wild
99	Nech Sar park	Wet	Bush land	F	44	Negative	No detected	Wild
100	Nech Sar park	Wet	Bush land	M	25	Negative	No detected	Wild
101	Nech Sar park	Wet	Bush land	F	54	Negative	No detected	Wild
102	Nech Sar park	Wet	Bush land	F	34	Positive	T. congolense	Wild
103	Nech Sar park	Wet	Bush land	F	22	Negative	No detected	Wild
104	Nech Sar park	Wet	Bush land	M	25	Negative	No detected	Wild
105	Nech Sar park	Wet	Bush land	M	25	Negative	No detected	Wild
106	Nech Sar park	Wet	Bush land	F	14	Negative	No detected	Wild
107	Nech Sar park	Wet	Bush land	M	25	Positive	T. congolense	Wild
108	Nech Sar park	Wet	Bush land	F	52	Negative	No detected	Wild
109	Nech Sar park	Wet	Bush land	M	25	Negative	No detected	Wild
110	Nech Sar park	Wet	Bush land	F	24	Negative	No detected	Wild
111	Nech Sar park	Wet	Bush land	M	25	Negative	No detected	Wild
112	Nech Sar park	Wet	Bush land	M	25	Negative	No detected	Wild
113	Nech Sar park	Wet	Bush land	F	42	Negative	No detected	Wild
114	Nech Sar park	Wet	Bush land	F	34	Negative	No detected	Wild
115	Nech Sar park	Wet	Bush land	F	22	Negative	No detected	Wild
116	Nech Sar park	Wet	Bush land	M	25	Positive	T. congolense	Wild
117	Nech Sar park	Wet	Bush land	F	42	Negative	No detected	Wild
118	Nech Sar park	Wet	Riverine forest	M	25	Negative	No detected	Wild
119	Nech Sar park	Wet	Riverine forest	F	34	Negative	No detected	Wild
120	Nech Sar park	Wet	Riverine forest	F	18	Negative	No detected	Wild
121	Nech Sar park	Wet	Riverine forest	F	28	Positive	T. congolense	Wild
122	Nech Sar park	Wet	Riverine forest	M	25	Negative	No detected	Wild
123	Nech Sar park	Wet	Riverine forest	F	14	Negative	No detected	Wild
124	Nech Sar park	Wet	Riverine forest	F	34	Negative	No detected	Wild
125	Nech Sar park	Wet	Riverine forest	F	48	Negative	No detected	Wild
126	Nech Sar park	Wet	Riverine forest	M	25	Positive	T.vivax	Wild
127	Nech Sar park	Wet	Riverine forest	F	32	Negative	No detected	Wild
128	Nech Sar park	Wet	Riverine forest	F	68	Negative	No detected	Wild
129	Nech Sar park	Wet	Riverine forest	F	42	Negative	No detected	Wild
130	Nech Sar park	Wet	Riverine forest	F	48	Positive	T. congolense	Wild
131	Nech Sar park	Wet	Riverine forest	F	42	Negative	No detected	Wild
132	Nech Sar park	Wet	Riverine forest	M	25	Positive	T. congolense	Wild
133	Nech Sar park	Wet	Riverine forest	F	38	Negative	No detected	Wild
134	Nech Sar park	Wet	Riverine forest	F	24	Negative	No detected	Wild
135	Nech Sar park	Wet	Riverine forest	M	25	Negative	No detected	Wild
136	Nech Sar park	Wet	Riverine forest	F	24	Positive	T.vivax	Wild
137	Nech Sar park	Wet	Riverine forest	F	54	Negative	No detected	Wild
138	Nech Sar park	Wet	Riverine forest	M	25	Negative	No detected	Wild
139	Nech Sar park	Wet	Riverine forest	F	22	Positive	T. congolense	Wild
140	Nech Sar park	Wet	Riverine forest	F	48	Positive	T. congolense	Wild
141	Nech Sar park	Wet	Riverine forest	M	25	Negative	No detected	Wild
142	Nech Sar park	Wet	Riverine forest	F	14	Positive	T. congolense	Wild
143	Nech Sar park	Wet	Riverine forest	M	25	Positive	T. congolense	Wild
144	Nech Sar park	Wet	Riverine forest	F	48	Positive	T. congolense	Wild
145	Nech Sar park	Wet	Riverine forest	F	28	Negative	No detected	Wild
146	Nech Sar park	Wet	Riverine forest	M	25	Negative	No detected	Wild
147	Nech Sar park	Wet	Riverine forest	F	54	Negative	No detected	Wild
148	Nech Sar park	Wet	Riverine forest	F	22	Negative	No detected	Wild
149	Nech Sar park	Wet	Riverine forest	M	25	Positive	T. congolense	Wild
150	Nech Sar park	Wet	Riverine forest	F	28	Negative	No detected	Wild
151	Nech Sar park	Wet	Riverine forest	F	44	Negative	No detected	Wild
152	Nech Sar park	Wet	Riverine forest	M	25	Positive	T. congolense	Wild
153	Nech Sar park	Wet	Riverine forest	F	14	Negative	No detected	Wild
154	Nech Sar park	Wet	Riverine forest	F	24	Negative	No detected	Wild
155	Nech Sar park	Wet	Riverine forest	F	42	Positive	T. congolense	Wild
156	Nech Sar park	Wet	Riverine forest	F	22	Negative	No detected	Wild
157	Nech Sar park	Wet	Riverine forest	M	25	Positive	T.vivax	Wild
158	Nech Sar park	Wet	Riverine forest	F	54	Negative	No detected	Wild
159	Nech Sar park	Wet	Riverine forest	F	44	Positive	T. congolense	Wild
160	Nech Sar park	Wet	Riverine forest	F	64	Negative	No detected	Wild
161	Nech Sar park	Wet	Riverine forest	F	14	Negative	No detected	Wild
162	Nech Sar park	Wet	Riverine forest	M	25	Negative	No detected	Wild
163	Nech Sar park	Wet	Riverine forest	F	18	Positive	T.vivax	Wild
164	Nech Sar park	Wet	Riverine forest	F	32	Negative	No detected	Wild
165	Nech Sar park	Wet	Riverine forest	F	34	Positive	T. congolense	Wild
166	Nech Sar park	Wet	Riverine forest	M	25	Negative	No detected	Wild
167	Nech Sar park	Wet	Riverine forest	F	72	Positive	T. congolense	Wild
168	Nech Sar park	Wet	Riverine forest	M	25	Positive	T. congolense	Wild
169	Nech Sar park	Wet	Riverine forest	F	28	Positive	T. congolense	Wild
170	Nech Sar park	Wet	Riverine forest	F	34	Negative	No detected	Wild
171	Nech Sar park	Wet	Riverine forest	F	32	Negative	No detected	Wild
172	Zeyse Wezeka	Dry	wood-grass land	M	22	Negative	No detected	Domestic
173	Zeyse Wezeka	Dry	wood-grass land	M	22	Negative	No detected	Domestic
174	Zeyse Wezeka	Dry	wood-grass land	F	22	Negative	No detected	Domestic
175	Zeyse Wezeka	Dry	wood-grass land	F	34	Negative	No detected	Domestic
176	Zeyse Wezeka	Dry	wood-grass land	F	42	Negative	No detected	Domestic
177	Zeyse Wezeka	Dry	wood-grass land	F	44	Positive	T. congolense	Domestic
178	Zeyse Wezeka	Dry	wood-grass land	F	54	Negative	No detected	Domestic
179	Zeyse Wezeka	Dry	wood-grass land	M	22	Negative	No detected	Domestic
180	Zeyse Wezeka	Dry	wood-grass land	F	18	Negative	No detected	Domestic
181	Zeyse Wezeka	Dry	wood-grass land	F	32	Negative	No detected	Domestic
182	Zeyse Wezeka	Dry	wood-grass land	M	22	Negative	No detected	Domestic
1183	Zeyse Wezeka	Dry	wood-grass land	M	22	Negative	No detected	Domestic
184	Zeyse Wezeka	Dry	wood-grass land	F	54	Negative	No detected	Domestic
185	Zeyse Wezeka	Dry	wood-grass land	F	34	Negative	No detected	Domestic
186	Zeyse Wezeka	Dry	wood-grass land	F	42	Negative	No detected	Domestic
187	Zeyse Wezeka	Dry	wood-grass land	F	38	Negative	No detected	Domestic
188	Zeyse Wezeka	Dry	wood-grass land	M	22	Negative	No detected	Domestic
189	Zeyse Wezeka	Dry	wood-grass land	M	22	Negative	No detected	Domestic
190	Zeyse Wezeka	Dry	wood-grass land	F	32	Negative	No detected	Domestic
191	Zeyse Wezeka	Dry	wood-grass land	F	34	Negative	No detected	Domestic
192	Zeyse Wezeka	Dry	wood-grass land	M	22	Negative	No detected	Domestic
193	Zeyse Wezeka	Dry	wood-grass land	F	22	Negative	No detected	Domestic
194	Zeyse Wezeka	Dry	wood-grass land	F	52	Negative	No detected	Domestic
195	Zeyse Wezeka	Dry	wood-grass land	M	22	Negative	No detected	Domestic
196	Zeyse Wezeka	Dry	wood-grass land	M	22	Negative	No detected	Domestic
197	Kola Shara	Dry	Riverine forest	M	25	Negative	No detected	Domestic
198	Kola Shara	Dry	Riverine forest	M	25	Negative	No detected	Domestic
199	Kola Shara	Dry	Riverine forest	M	25	Negative	No detected	Domestic
200	Kola Shara	Dry	Riverine forest	F	44	Negative	No detected	Domestic
201	Kola Shara	Dry	Riverine forest	F	48	Negative	No detected	Domestic
202	Kola Shara	Dry	Riverine forest	F	24	Negative	No detected	Domestic
203	Kola Shara	Dry	Riverine forest	F	62	Negative	No detected	Domestic
204	Kola Shara	Dry	Riverine forest	F	38	Negative	No detected	Domestic
205	Kola Shara	Dry	Riverine forest	M	25	Negative	No detected	Domestic
206	Kola Shara	Dry	Riverine forest	M	25	Negative	No detected	Domestic
207	Kola Shara	Dry	Riverine forest	F	24	Negative	No detected	Domestic
208	Kola Shara	Dry	Riverine forest	F	28	Negative	No detected	Domestic
209	Kola Shara	Dry	Riverine forest	M	25	Negative	No detected	Domestic
210	Kola Shara	Dry	Riverine forest	M	25	Negative	No detected	Domestic
211	Kola Shara	Dry	Riverine forest	M	25	Negative	No detected	Domestic
212	Kola Shara	Dry	Riverine forest	F	42	Negative	No detected	Domestic
213	Kola Shara	Dry	Riverine forest	F	14	Negative	No detected	Domestic
214	Kola Shara	Dry	Riverine forest	F	52	Negative	No detected	Domestic
215	Kola Shara	Dry	Riverine forest	M	25	Negative	No detected	Domestic
216	Kola Shara	Dry	Riverine forest	M	25	Negative	No detected	Domestic
217	Kola Shara	Dry	Riverine forest	F	38	Negative	No detected	Domestic
218	Kola Shara	Dry	Riverine forest	F	18	Negative	No detected	Domestic
219	Kola Shara	Dry	Riverine forest	F	44	Negative	No detected	Domestic
220	Kola Shara	Dry	Riverine forest	M	25	Negative	No detected	Domestic
221	Kola Shara	Dry	Riverine forest	M	25	Negative	No detected	Domestic
222	Ganta Kanchama	Dry	Bush land	F	18	Negative	No detected	Domestic
223	Ganta Kanchama	Dry	Bush land	F	22	Negative	No detected	Domestic
224	Ganta Kanchama	Dry	Bush land	M	21	Negative	No detected	Domestic
225	Ganta Kanchama	Dry	Bush land	M	21	Negative	No detected	Domestic
226	Ganta Kanchama	Dry	Bush land	F	42	Negative	No detected	Domestic
227	Ganta Kanchama	Dry	Bush land	F	48	Negative	No detected	Domestic
228	Ganta Kanchama	Dry	Bush land	F	34	Positive	T. congolense	Domestic
229	Ganta Kanchama	Dry	Bush land	M	21	Negative	No detected	Domestic
230	Ganta Kanchama	Dry	Bush land	F	48	Negative	No detected	Domestic
231	Ganta Kanchama	Dry	Bush land	M	21	Negative	No detected	Domestic
232	Ganta Kanchama	Dry	Bush land	F	14	Negative	No detected	Domestic
233	Ganta Kanchama	Dry	Bush land	F	28	Negative	No detected	Domestic
234	Ganta Kanchama	Dry	Bush land	F	32	Negative	No detected	Domestic
235	Ganta Kanchama	Dry	Bush land	M	21	Negative	No detected	Domestic
236	Ganta Kanchama	Dry	Bush land	F	44	Negative	No detected	Domestic
237	Ganta Kanchama	Dry	Bush land	M	21	Negative	No detected	Domestic
238	Ganta Kanchama	Dry	Bush land	M	21	Negative	No detected	Domestic
239	Ganta Kanchama	Dry	Bush land	F	22	Negative	No detected	Domestic
240	Ganta Kanchama	Dry	Bush land	M	21	Positive	T. congolense	Domestic
241	Ganta Kanchama	Dry	Bush land	F	44	Negative	No detected	Domestic
242	Ganta Kanchama	Dry	Bush land	M	21	Negative	No detected	Domestic
243	Ganta Kanchama	Dry	Bush land	F	44	Positive	T.vivax	Domestic
244	Ganta Kanchama	Dry	Bush land	F	18	Negative	No detected	Domestic
245	Ganta Kanchama	Dry	Bush land	M	21	Negative	No detected	Domestic
246	Ganta Kanchama	Dry	Bush land	M	21	Negative	No detected	Domestic
247	Ganta Kanchama	Dry	Bush land	F	28	Negative	No detected	Domestic
248	Ganta Kanchama	Dry	Bush land	F	42	Negative	No detected	Domestic
249	Ganta Kanchama	Dry	Bush land	F	18	Negative	No detected	Domestic
250	Ganta Kanchama	Dry	Bush land	M	21	Negative	No detected	Domestic
251	Ganta Kanchama	Dry	Bush land	F	38	Positive	T. congolense	Domestic
252	Ganta Kanchama	Dry	Bush land	M	21	Negative	No detected	Domestic
253	Ganta Kanchama	Dry	Bush land	F	14	Negative	No detected	Domestic
254	Ganta Kanchama	Dry	Bush land	F	44	Negative	No detected	Domestic
255	Ganta Kanchama	Dry	Bush land	F	34	Negative	No detected	Domestic
256	Ganta Kanchama	Dry	Bush land	M	21	Negative	No detected	Domestic
257	Ganta Kanchama	Dry	Bush land	F	22	Negative	No detected	Domestic
258	Ganta Kanchama	Dry	Bush land	F	44	Negative	No detected	Domestic
259	Ganta Kanchama	Dry	Bush land	M	21	Negative	No detected	Domestic
260	Ganta Kanchama	Dry	Bush land	F	48	Negative	No detected	Domestic
261	Ganta Kanchama	Dry	Bush land	F	34	Positive	T. congolense	Domestic
262	Ganta Kanchama	Dry	Bush land	M	21	Negative	No detected	Domestic
263	Ganta Kanchama	Dry	Bush land	M	21	Negative	No detected	Domestic
264	Ganta Kanchama	Dry	Bush land	M	21	Negative	No detected	Domestic
265	Ganta Kanchama	Dry	Bush land	M	21	Negative	No detected	Domestic
266	Ganta Kanchama	Dry	Bush land	M	21	Negative	No detected	Domestic
267	Ganta Kanchama	Dry	Bush land	F	18	Negative	No detected	Domestic
268	Nech Sar park	Dry	Bush land	F	14	Positive	T. congolense	Wild
269	Nech Sar park	Dry	Bush land	F	14	Negative	No detected	Wild
270	Nech Sar park	Dry	Bush land	M	28	Negative	No detected	Wild
271	Nech Sar park	Dry	Bush land	M	28	Negative	No detected	Wild
272	Nech Sar park	Dry	Bush land	M	28	Negative	No detected	Wild
273	Nech Sar park	Dry	Bush land	M	28	Negative	No detected	Wild
274	Nech Sar park	Dry	Bush land	F	54	Negative	No detected	Wild
275	Nech Sar park	Dry	Bush land	F	34	Positive	T. congolense	Wild
276	Nech Sar park	Dry	Bush land	F	22	Negative	No detected	Wild
277	Nech Sar park	Dry	Bush land	M	28	Negative	No detected	Wild
278	Nech Sar park	Dry	Bush land	F	38	Negative	No detected	Wild
279	Nech Sar park	Dry	Bush land	F	64	Negative	No detected	Wild
280	Nech Sar park	Dry	Bush land	F	24	Negative	No detected	Wild
281	Nech Sar park	Dry	Bush land	M	28	Negative	No detected	Wild
282	Nech Sar park	Dry	Bush land	M	28	Positive	T. congolense	Wild
283	Nech Sar park	Dry	Bush land	F	42	Negative	No detected	Wild
284	Nech Sar park	Dry	Bush land	F	14	Negative	No detected	Wild
285	Nech Sar park	Dry	Bush land	F	34	Negative	No detected	Wild
286	Nech Sar park	Dry	Riverine forest	F	48	Negative	No detected	Wild
287	Nech Sar park	Dry	Riverine forest	M	28	Positive	T. congolense	Wild
288	Nech Sar park	Dry	Riverine forest	F	22	Positive	T.vivax	Wild
289	Nech Sar park	Dry	Riverine forest	F	34	Negative	No detected	Wild
290	Nech Sar park	Dry	Riverine forest	F	42	Negative	No detected	Wild
291	Nech Sar park	Dry	Riverine forest	M	28	Negative	No detected	Wild
292	Nech Sar park	Dry	Riverine forest	F	34	Negative	No detected	Wild
293	Nech Sar park	Dry	Riverine forest	F	18	Negative	No detected	Wild
294	Nech Sar park	Dry	Riverine forest	F	28	Negative	No detected	Wild
295	Nech Sar park	Dry	Riverine forest	F	42	Negative	No detected	Wild
296	Nech Sar park	Dry	Riverine forest	M	28	Positive	T.vivax	Wild
297	Nech Sar park	Dry	Riverine forest	F	34	Negative	No detected	Wild
298	Nech Sar park	Dry	Riverine forest	F	48	Negative	No detected	Wild
299	Nech Sar park	Dry	Riverine forest	M	28	Negative	No detected	Wild
300	Nech Sar park	Dry	Riverine forest	F	32	Negative	No detected	Wild
301	Nech Sar park	Dry	Riverine forest	M	28	Negative	No detected	Wild
302	Nech Sar park	Dry	Riverine forest	F	42	Negative	No detected	Wild
303	Nech Sar park	Dry	Riverine forest	F	48	Positive	T. congolense	Wild
304	Nech Sar park	Dry	Riverine forest	F	28	Negative	No detected	Wild
305	Nech Sar park	Dry	Riverine forest	F	28	Negative	No detected	Wild
306	Nech Sar park	Dry	Riverine forest	M	28	Negative	No detected	Wild
307	Nech Sar park	Dry	Riverine forest	M	28	Negative	No detected	Wild
308	Nech Sar park	Dry	Riverine forest	M	28	Negative	No detected	Wild
309	Nech Sar park	Dry	Riverine forest	F	34	Positive	T.vivax	Wild
310	Nech Sar park	Dry	Riverine forest	F	54	Negative	No detected	Wild
311	Nech Sar park	Dry	Riverine forest	M	28	Negative	No detected	Wild
312	Nech Sar park	Dry	Riverine forest	M	28	Positive	T. congolense	Wild
313	Nech Sar park	Dry	Riverine forest	F	34	Negative	No detected	Wild
314	Nech Sar park	Dry	Riverine forest	F	22	Positive	T. congolense	Wild
315	Nech Sar park	Dry	Riverine forest	F	48	Negative	No detected	Wild
316	Nech Sar park	Dry	Riverine forest	M	28	Negative	No detected	Wild
317	Nech Sar park	Dry	Riverine forest	F	48	Negative	No detected	Wild
318	Nech Sar park	Dry	Riverine forest	F	28	Negative	No detected	Wild
319	Nech Sar park	Dry	Riverine forest	F	32	Positive	T. congolense	Wild
320	Nech Sar park	Dry	Riverine forest	F	54	Negative	No detected	Wild
321	Nech Sar park	Dry	Riverine forest	F	22	Positive	T. congolense	Wild
322	Nech Sar park	Dry	Riverine forest	M	28	Negative	No detected	Wild
323	Nech Sar park	Dry	Riverine forest	M	28	Negative	No detected	Wild
324	Nech Sar park	Dry	Riverine forest	F	44	Negative	No detected	Wild
325	Nech Sar park	Dry	Riverine forest	M	28	Positive	T. congolense	Wild
326	Nech Sar park	Dry	Riverine forest	F	14	Negative	No detected	Wild
327	Nech Sar park	Dry	Riverine forest	F	34	Negative	No detected	Wild
328	Nech Sar park	Dry	Riverine forest	F	42	Negative	No detected	Wild
329	Nech Sar park	Dry	Riverine forest	M	28	Negative	No detected	Wild
330	Nech Sar park	Dry	Riverine forest	M	28	Negative	No detected	Wild
331	Nech Sar park	Dry	Riverine forest	F	54	Negative	No detected	Wild
332	Nech Sar park	Dry	Riverine forest	F	44	Positive	T.vivax	Wild
333	Nech Sar park	Dry	Riverine forest	F	64	Negative	No detected	Wild
334	Nech Sar park	Dry	Riverine forest	F	14	Negative	No detected	Wild
335	Nech Sar park	Dry	Riverine forest	M	28	Negative	No detected	Wild
336	Nech Sar park	Dry	Riverine forest	F	18	Negative	No detected	Wild
337	Nech Sar park	Dry	Riverine forest	F	32	Positive	T. congolense	Wild
338	Nech Sar park	Dry	Riverine forest	F	34	Negative	No detected	Wild
339	Nech Sar park	Dry	Riverine forest	M	28	Negative	No detected	Wild
340	Nech Sar park	Dry	Riverine forest	M	28	Negative	No detected	Wild
341	Nech Sar park	Dry	Riverine forest	M	28	Negative	No detected	Wild
342	Nech Sar park	Dry	Riverine forest	F	18	Negative	No detected	Wild

## Sheet: parasitological data
ID	Peasant association	Season	Sex of Animal	Age	Color	BCS	PCV	Buffycoatresult	Parasite detected
1	Zeyse wezeka	Wet	Female	6	Red	Medium	25	Negative	No detected
2	Zeyse wezeka	Wet	Female	9	Red	Poor	22	Negative	No detected
3	Zeyse wezeka	Wet	Female	2	Red	Medium	28	Negative	No detected
4	Zeyse wezeka	Wet	Female	6	Gray	Medium	25	Negative	No detected
5	Zeyse wezeka	Wet	Female	9	Red	Poor	25	Negative	No detected
6	Zeyse wezeka	Wet	Male	6	Black	Good	26	Negative	No detected
7	Zeyse wezeka	Wet	Male	5	White	Good	25	Negative	No detected
8	Zeyse wezeka	Wet	Male	8	Red	Poor	14	Negative	No detected
9	Zeyse wezeka	Wet	Male	1.8	Red	Poor	22	Positive	T. congolense
10	Zeyse wezeka	Wet	Male	11	White	Medium	29	Negative	No detected
11	Zeyse wezeka	Wet	Male	8	Black	Good	30	Negative	No detected
12	Zeyse wezeka	Wet	Female	1.8	White	Medium	29	Negative	No detected
13	Zeyse wezeka	Wet	Male	1.5	Red	Poor	25	Negative	No detected
14	Zeyse wezeka	Wet	Female	14	Gray	Good	23	Negative	No detected
15	Zeyse wezeka	Wet	Male	11	Black	Poor	26	Negative	No detected
16	Zeyse wezeka	Wet	Male	16	Red	Medium	13	Negative	No detected
17	Zeyse wezeka	Wet	Male	14	White	Medium	26	Negative	No detected
18	Zeyse wezeka	Wet	Male	12	White	Medium	21	Negative	No detected
19	Zeyse wezeka	Wet	Female	1	Red	Good	25	Negative	No detected
20	Zeyse wezeka	Wet	Male	2	White	Good	32	Negative	No detected
21	Zeyse wezeka	Wet	Male	1.6	Red	Poor	23	Negative	No detected
22	Zeyse wezeka	Wet	Female	8	Red	Medium	16	Positive	T. congolense
23	Zeyse wezeka	Wet	Female	7	Black	Medium	14	Positive	T. vivax
24	Zeyse wezeka	Wet	Female	6	White	Good	18	Negative	No detected
25	Zeyse wezeka	Wet	Male	2	White	Medium	28	Negative	No detected
26	Zeyse wezeka	Wet	Male	4	Red	Good	29	Negative	No detected
27	Zeyse wezeka	Wet	Male	3	Red	Good	23	Negative	No detected
28	Zeyse wezeka	Wet	Male	2	White	Medium	26	Negative	No detected
29	Zeyse wezeka	Wet	Female	2	Red	Medium	27	Negative	No detected
30	Zeyse wezeka	Wet	Male	4	White	Poor	18	Negative	No detected
31	Zeyse wezeka	Wet	Male	1.5	White	Medium	23	Negative	No detected
32	Zeyse wezeka	Wet	Male	3	Gray	Good	21	Negative	No detected
33	Zeyse wezeka	Wet	Male	5	Red	Medium	26	Negative	No detected
34	Zeyse wezeka	Wet	Female	3	Black	Medium	19	Negative	No detected
35	Zeyse wezeka	Wet	Male	7	White	Good	18	Positive	T. vivax
36	Zeyse wezeka	Wet	Male	6	White	Medium	27	Negative	No detected
37	Zeyse wezeka	Wet	Female	1	Red	Good	36	Negative	No detected
38	Zeyse wezeka	Wet	Female	4	White	Medium	21	Negative	No detected
39	Zeyse wezeka	Wet	Male	9	White	Medium	20	Negative	No detected
40	Zeyse wezeka	Wet	Male	1.8	Gray	Good	32	Negative	No detected
41	Zeyse wezeka	Wet	Female	6	Red	Good	29	Negative	No detected
42	Zeyse wezeka	Wet	Female	3	Red	Poor	25	Negative	No detected
43	Zeyse wezeka	Wet	Male	5	White	Medium	22	Negative	No detected
44	Zeyse wezeka	Wet	Male	2	Red	Good	24	Negative	No detected
45	Zeyse wezeka	Wet	Female	3	White	Good	34	Negative	No detected
46	Zeyse wezeka	Wet	Female	2	Red	Medium	23	Negative	No detected
47	Zeyse wezeka	Wet	Female	3	Black	Medium	29	Positive	T. congolense
48	Zeyse wezeka	Wet	Female	5	White	Medium	25	Negative	No detected
49	Zeyse wezeka	Wet	Female	1.6	Gray	Poor	20	Positive	T. congolense
50	Zeyse wezeka	Wet	Female	3	White	Good	28	Negative	No detected
51	Zeyse wezeka	Wet	Male	4	White	Good	28	Negative	No detected
52	Zeyse wezeka	Wet	Female	1.8	Black	Medium	30	Negative	No detected
53	Zeyse wezeka	Wet	Female	1	Gray	Medium	30	Negative	No detected
54	Zeyse wezeka	Wet	Male	8	White	Poor	24	Negative	No detected
55	Zeyse wezeka	Wet	Female	2	Red	Medium	24	Negative	No detected
56	Zeyse wezeka	Wet	Male	3	Gray	Medium	30	Negative	No detected
57	Zeyse wezeka	Wet	Female	2	Red	Poor	24	Negative	No detected
58	Zeyse wezeka	Wet	Male	1	Black	Good	25	Negative	No detected
59	Zeyse wezeka	Wet	Male	1	Red	Medium	26	Negative	No detected
60	Zeyse wezeka	Wet	Female	1.8	Black	Poor	16	Positive	T. congolense
61	Zeyse wezeka	Wet	Female	3	Black	Poor	26	Negative	No detected
62	Zeyse wezeka	Wet	Female	1	White	Good	26	Negative	No detected
63	Zeyse wezeka	Wet	Male	8	Red	Good	15	Negative	No detected
64	Zeyse wezeka	Wet	Female	8	White	Medium	21	Negative	No detected
65	Zeyse wezeka	Wet	Male	1.2	Red	Poor	22	Negative	No detected
66	Zeyse wezeka	Wet	Male	8	Red	Medium	24	Negative	No detected
67	Zeyse wezeka	Wet	Male	5	White	Poor	18	Negative	No detected
68	Zeyse wezeka	Wet	Male	8	Red	Medium	27	Negative	No detected
69	Zeyse wezeka	Wet	Male	8	Black	Poor	24	Positive	T. vivax
70	Zeyse wezeka	Wet	Female	5	White	Medium	26	Negative	No detected
71	Zeyse wezeka	Wet	Male	2	Black	Poor	21	Negative	No detected
72	Zeyse wezeka	Wet	Female	7	White	Medium	22	Negative	No detected
73	Zeyse wezeka	Wet	Female	6	Red	Good	30	Negative	No detected
74	Zeyse wezeka	Wet	Male	1.7	White	Poor	26	Negative	No detected
75	Zeyse wezeka	Wet	Male	3	Red	Medium	16	Negative	No detected
76	Zeyse wezeka	Wet	Female	6	Red	Poor	28	Negative	No detected
77	Zeyse wezeka	Wet	Male	1	Gray	Good	12	Negative	No detected
78	Zeyse wezeka	Wet	Female	1	White	Poor	26	Negative	No detected
79	Zeyse wezeka	Wet	Female	2	White	Poor	35	Negative	No detected
80	Zeyse wezeka	Wet	Female	6	Red	Good	18	Negative	No detected
81	Zeyse wezeka	Wet	Female	3	Red	Poor	19	Negative	No detected
82	Zeyse wezeka	Wet	Male	1.5	Gray	Medium	24	Negative	No detected
83	Zeyse wezeka	Wet	Female	6	Red	Medium	23	Positive	T. congolense
84	Zeyse wezeka	Wet	Female	2	Black	Poor	24	Positive	T. congolense
85	Zeyse wezeka	Wet	Male	2	Red	Poor	27	Negative	No detected
86	Zeyse wezeka	Wet	Male	1	Gray	Poor	26	Negative	No detected
87	Zeyse wezeka	Wet	Male	6	Gray	Good	30	Negative	No detected
88	Zeyse wezeka	Wet	Male	2	Red	Medium	25	Negative	No detected
89	Zeyse wezeka	Wet	Male	6	Black	Poor	22	Positive	T. congolense
90	Zeyse wezeka	Wet	Female	4	Red	Good	24	Negative	No detected
91	Zeyse wezeka	Wet	Female	5	White	Good	31	Negative	No detected
92	Zeyse wezeka	Wet	Female	6	Black	Good	27	Negative	No detected
93	Zeyse wezeka	Wet	Female	6	White	Poor	28	Negative	No detected
94	Zeyse wezeka	Wet	Female	2	Red	Medium	26	Negative	No detected
95	Zeyse wezeka	Wet	Male	2	Gray	Medium	22	Negative	No detected
96	Zeyse wezeka	Wet	Male	3	Gray	Poor	28	Negative	No detected
97	Zeyse wezeka	Wet	Female	7	White	Poor	28	Negative	No detected
98	Zeyse wezeka	Wet	Female	2	Red	Good	22	Negative	No detected
99	Zeyse wezeka	Wet	Male	5	Black	Poor	20	Positive	T. congolense
100	Zeyse wezeka	Wet	Female	5	White	Good	31	Negative	No detected
101	Ganta kanchama	Wet	Female	6	Red	Poor	23	Negative	No detected
102	Ganta kanchama	Wet	Female	1	Black	Poor	22	Negative	No detected
103	Ganta kanchama	Wet	Female	1	Black	Poor	17	Positive	T. congolense
104	Ganta kanchama	Wet	Male	5	White	Good	29	Negative	No detected
105	Ganta kanchama	Wet	Male	5	Red	Medium	28	Negative	No detected
106	Ganta kanchama	Wet	Male	6	Gray	Medium	21.5	Negative	No detected
107	Ganta kanchama	Wet	Female	7	White	Medium	23	Negative	No detected
108	Ganta kanchama	Wet	Female	1.6	Red	Poor	26.5	Negative	No detected
109	Ganta kanchama	Wet	Male	3	Red	Good	30	Negative	No detected
110	Ganta kanchama	Wet	Male	3	Gray	Good	26	Negative	No detected
111	Ganta kanchama	Wet	Male	4	White	Poor	23	Negative	No detected
112	Ganta kanchama	Wet	Female	4	White	Medium	21	Negative	No detected
113	Ganta kanchama	Wet	Male	3	Red	Medium	21	Negative	No detected
114	Ganta kanchama	Wet	Female	1	Black	Poor	16	Positive	T. congolense
115	Ganta kanchama	Wet	Female	5	Black	Good	26	Negative	No detected
116	Ganta kanchama	Wet	Male	6	Gray	Poor	22	Negative	No detected
117	Ganta kanchama	Wet	Female	7	White	Medium	26	Negative	No detected
118	Ganta kanchama	Wet	Male	4	Red	Medium	25	Negative	No detected
119	Ganta kanchama	Wet	Male	1	White	Good	19	Negative	No detected
120	Ganta kanchama	Wet	Female	6	Gray	Poor	25	Negative	No detected
121	Ganta kanchama	Wet	Female	7	Red	Medium	30	Negative	No detected
122	Ganta kanchama	Wet	Male	1.5	Black	Poor	27	Negative	No detected
123	Ganta kanchama	Wet	Female	5	Red	Good	24	Positive	T. congolense
124	Ganta kanchama	Wet	Female	6	Red	Poor	20	Negative	No detected
125	Ganta kanchama	Wet	Male	1	White	Poor	21	Positive	T. congolense
126	Ganta kanchama	Wet	Male	1.5	White	Good	26	Negative	No detected
127	Ganta kanchama	Wet	Female	6	Red	Good	24	Negative	No detected
128	Ganta kanchama	Wet	Female	1	Red	Good	24	Negative	No detected
129	Ganta kanchama	Wet	Female	4	Gray	Poor	23	Negative	No detected
130	Ganta kanchama	Wet	Female	1	Red	Poor	14	Negative	No detected
131	Ganta kanchama	Wet	Female	5	White	Medium	23.5	Negative	No detected
132	Ganta kanchama	Wet	Female	1.5	Black	Poor	23.5	Positive	T. congolense
133	Ganta kanchama	Wet	Female	1.5	White	Poor	30	Negative	No detected
134	Ganta kanchama	Wet	Male	4	Red	Poor	24	Negative	No detected
135	Ganta kanchama	Wet	Female	1.7	Red	Medium	25	Negative	No detected
136	Ganta kanchama	Wet	Female	8	Gray	Good	26	Negative	No detected
137	Ganta kanchama	Wet	Male	6	Red	Poor	36	Negative	No detected
138	Ganta kanchama	Wet	Male	1.5	Gray	Good	23	Positive	T. congolense
139	Ganta kanchama	Wet	Female	6	Black	Poor	32	Negative	No detected
140	Ganta kanchama	Wet	Female	5	Red	Good	24	Negative	No detected
141	Ganta kanchama	Wet	Male	1.4	White	Medium	26	Negative	No detected
142	Ganta kanchama	Wet	Female	5	Black	Poor	23	Positive	T. vivax
143	Ganta kanchama	Wet	Female	1.5	Black	Good	27	Negative	No detected
144	Ganta kanchama	Wet	Female	5	Gray	Good	19	Negative	No detected
145	Ganta kanchama	Wet	Female	5	Red	Medium	14	Negative	No detected
146	Ganta kanchama	Wet	Female	2	Red	Medium	21.5	Negative	No detected
147	Ganta kanchama	Wet	Female	1.9	Gray	Poor	33	Negative	No detected
148	Ganta kanchama	Wet	Female	8	Gray	Poor	25	Negative	No detected
149	Ganta kanchama	Wet	Male	4	Black	Good	28	Negative	No detected
150	Ganta kanchama	Wet	Female	1	Red	Poor	26	Negative	No detected
151	Ganta kanchama	Wet	Male	2	Red	Good	30	Negative	No detected
152	Ganta kanchama	Wet	Female	6	White	Poor	35	Negative	No detected
153	Ganta kanchama	Wet	Female	7	White	Medium	20.5	Negative	No detected
154	Ganta kanchama	Wet	Male	1	Red	Medium	27	Negative	No detected
155	Ganta kanchama	Wet	Female	5	White	Good	25.5	Negative	No detected
156	Ganta kanchama	Wet	Female	1	Red	Poor	24	Negative	No detected
157	Ganta kanchama	Wet	Female	1.5	Black	Medium	26	Positive	T. congolense
158	Ganta kanchama	Wet	Male	6	Red	Medium	31.5	Negative	No detected
159	Ganta kanchama	Wet	Female	5	Black	Good	21	Negative	No detected
160	Ganta kanchama	Wet	Female	3	White	Poor	29	Negative	No detected
161	Ganta kanchama	Wet	Male	2	Black	Poor	22	Positive	T. vivax
162	Ganta kanchama	Wet	Female	4	Red	Good	21	Negative	No detected
163	Ganta kanchama	Wet	Female	6	Black	Good	23	Negative	No detected
164	Ganta kanchama	Wet	Female	7	Red	Medium	25	Negative	No detected
165	Ganta kanchama	Wet	Female	4	Gray	Medium	26	Negative	No detected
166	Ganta kanchama	Wet	Female	1.2	Red	Medium	23	Negative	No detected
167	Ganta kanchama	Wet	Female	1.7	Red	Medium	30	Negative	No detected
168	Ganta kanchama	Wet	Female	3	Red	Poor	24	Negative	No detected
169	Ganta kanchama	Wet	Female	6	Gray	Medium	26	Positive	T. vivax
170	Ganta kanchama	Wet	Male	4	Black	Good	29	Negative	No detected
171	Ganta kanchama	Wet	Female	1.5	Red	Poor	14	Negative	No detected
172	Ganta kanchama	Wet	Male	3	Red	Poor	26	Negative	No detected
173	Ganta kanchama	Wet	Male	1.5	White	Medium	22	Negative	No detected
174	Ganta kanchama	Wet	Male	3	Gray	Good	26	Negative	No detected
175	Ganta kanchama	Wet	Male	1.5	Red	Good	22	Negative	No detected
176	Ganta kanchama	Wet	Female	6	White	Poor	31	Positive	T. vivax
177	Ganta kanchama	Wet	Male	6	Red	Good	26	Negative	No detected
178	Ganta kanchama	Wet	Male	1.6	Red	Poor	25	Positive	T. congolense
179	Ganta kanchama	Wet	Male	1	White	Good	20.5	Negative	No detected
180	Ganta kanchama	Wet	Male	7	Black	Good	25	Negative	No detected
181	Ganta kanchama	Wet	Female	1	Black	Medium	32	Negative	No detected
182	Ganta kanchama	Wet	Female	6	White	Medium	15.5	Negative	No detected
183	Ganta kanchama	Wet	Male	4	Red	Medium	25	Negative	No detected
184	Ganta kanchama	Wet	Male	5	Black	Good	35	Positive	T. vivax
185	Ganta kanchama	Wet	Male	5	Red	Good	41	Negative	No detected
186	Ganta kanchama	Wet	Female	4	White	Medium	21.5	Positive	T. congolense
187	Ganta kanchama	Wet	Female	2	Red	Poor	21	Negative	No detected
188	Ganta kanchama	Wet	Male	1.5	Red	Poor	24	Negative	No detected
189	Ganta kanchama	Wet	Male	4	Black	Poor	19.5	Positive	T. congolense
190	Ganta kanchama	Wet	Female	6	Red	Good	23.5	Negative	No detected
191	Ganta kanchama	Wet	Male	2	Red	Poor	28	Negative	No detected
192	Ganta kanchama	Wet	Female	4	Black	Poor	32	Positive	T. congolense
193	Ganta kanchama	Wet	Male	1.7	Red	Medium	23	Negative	No detected
194	Ganta kanchama	Wet	Female	6	Black	Poor	30	Positive	T. congolense
195	Ganta kanchama	Wet	Male	3	Red	Medium	26	Negative	No detected
196	Ganta kanchama	Wet	Female	3	White	Medium	28	Negative	No detected
197	Ganta kanchama	Wet	Male	1	White	Medium	28	Negative	No detected
198	Ganta kanchama	Wet	Male	1.5	Red	Good	31.5	Negative	No detected
199	Ganta kanchama	Wet	Female	5	Gray	Good	30	Negative	No detected
200	Ganta kanchama	Wet	Female	6	Gray	Poor	25	Negative	No detected
201	Kola shara	Wet	Female	13	Black	Poor	18	Positive	T. congolense
202	Kola shara	Wet	Female	3	Black	Medium	30	Negative	No detected
203	Kola shara	Wet	Female	4	Red	Medium	23	Negative	No detected
204	Kola shara	Wet	Female	6	Gray	Good	19	Negative	No detected
205	Kola shara	Wet	Male	15	Red	Medium	18	Negative	No detected
205	Kola shara	Wet	Male	4	White	Poor	25	Negative	No detected
207	Kola shara	Wet	Male	3.5	Gray	Medium	28	Negative	No detected
208	Kola shara	Wet	Female	15	White	Poor	25	Negative	No detected
209	Kola shara	Wet	Male	2.5	Red	Poor	25	Positive	T. congolense
210	Kola shara	Wet	Female	7	White	Medium	28	Negative	No detected
211	Kola shara	Wet	Female	8	White	Good	30	Negative	No detected
212	Kola shara	Wet	Female	3	Red	Medium	30	Negative	No detected
213	Kola shara	Wet	Female	9	White	Poor	25	Negative	No detected
214	Kola shara	Wet	Male	6	Gray	Medium	26	Negative	No detected
215	Kola shara	Wet	Female	5	Red	Medium	17	Negative	No detected
216	Kola shara	Wet	Female	8	White	Medium	26	Negative	No detected
217	Kola shara	Wet	Female	5	White	Medium	26	Negative	No detected
218	Kola shara	Wet	Female	7	Red	Poor	26	Negative	No detected
219	Kola shara	Wet	Male	3	Red	Medium	28	Negative	No detected
220	Kola shara	Wet	Male	2	Gray	Medium	27	Negative	No detected
221	Kola shara	Wet	Female	3	White	Poor	25	Negative	No detected
222	Kola shara	Wet	Female	1.3	White	Poor	26	Negative	No detected
223	Kola shara	Wet	Female	3	Red	Poor	24	Negative	No detected
224	Kola shara	Wet	Male	10	Red	Poor	29	Negative	No detected
225	Kola shara	Wet	Male	1	Gray	Good	22	Positive	T. vivax
226	Kola shara	Wet	Male	1	Red	Poor	26	Negative	No detected
227	Kola shara	Wet	Male	1	Red	Poor	25	Negative	No detected
228	Kola shara	Wet	Male	1.6	Black	Poor	15	Positive	T. congolense
229	Kola shara	Wet	Male	1.8	White	Medium	24	Negative	No detected
230	Kola shara	Wet	Male	3	Red	Medium	28	Negative	No detected
231	Kola shara	Wet	Male	3	Red	Medium	19	Negative	No detected
232	Kola shara	Wet	Male	2	Gray	Medium	25	Negative	No detected
233	Kola shara	Wet	Female	6	White	Poor	23	Negative	No detected
234	Kola shara	Wet	Female	3	Red	Poor	18	Negative	No detected
235	Kola shara	Wet	Male	1	Red	Poor	29	Negative	No detected
236	Kola shara	Wet	Male	1.5	Gray	Poor	27	Negative	No detected
237	Kola shara	Wet	Female	7	Black	Medium	28	Negative	No detected
238	Kola shara	Wet	Female	6	Black	Medium	28	Negative	No detected
239	Kola shara	Wet	Female	1.8	Gray	Good	34	Negative	No detected
240	Kola shara	Wet	Female	1.6	Red	Good	28	Negative	No detected
241	Kola shara	Wet	Female	10	Red	Good	26	Negative	No detected
242	Kola shara	Wet	Male	7	Gray	Medium	32	Negative	No detected
243	Kola shara	Wet	Male	1	Red	Good	34	Negative	No detected
244	Kola shara	Wet	Male	8	Gray	Medium	24	Negative	No detected
245	Kola shara	Wet	Male	7	White	Medium	27	Negative	No detected
246	Kola shara	Wet	Female	5	Red	Medium	28	Negative	No detected
247	Kola shara	Wet	Female	4	White	Poor	17	Negative	No detected
248	Kola shara	Wet	Male	2	Black	Medium	27	Negative	No detected
249	Kola shara	Wet	Male	1	Red	Poor	24	Negative	No detected
250	Kola shara	Wet	Female	6	Red	Poor	23	Negative	No detected
251	Kola shara	Wet	Female	1.8	Black	Poor	18	Positive	T. vivax
152	Kola shara	Wet	Female	5	White	Good	33	Negative	No detected
253	Kola shara	Wet	Female	2	Red	Good	26	Negative	No detected
254	Kola shara	Wet	Female	6	Black	Good	30	Negative	No detected
255	Kola shara	Wet	Female	5	Black	Good	35	Negative	No detected
256	Kola shara	Wet	Male	1.5	Red	Good	34	Negative	No detected
257	Kola shara	Wet	Male	1	Red	Good	19	Negative	No detected
258	Kola shara	Wet	Female	6	White	Medium	24	Negative	No detected
259	Kola shara	Wet	Female	5	Black	Medium	20	Negative	No detected
260	Kola shara	Wet	Female	1.6	White	Poor	20	Negative	No detected
261	Kola shara	Wet	Male	2	Red	Poor	32	Negative	No detected
262	Kola shara	Wet	Female	6	Gray	Medium	23	Negative	No detected
263	Kola shara	Wet	Male	1	Red	Good	20	Negative	No detected
264	Kola shara	Wet	Male	4	Gray	Poor	24	Negative	No detected
265	Kola shara	Wet	Female	2	Red	Poor	40	Negative	No detected
266	Kola shara	Wet	Female	5	Black	Poor	24	Positive	T. vivax
267	Kola shara	Wet	Male	3	Red	Medium	27	Negative	No detected
268	Kola shara	Wet	Male	1.6	Red	Poor	16	Negative	No detected
269	Kola shara	Wet	Female	1.6	Black	Good	14	Negative	No detected
270	Kola shara	Wet	Female	2	White	Good	15	Negative	No detected
271	Kola shara	Wet	Male	1.5	Black	Poor	26	Negative	No detected
272	Kola shara	Wet	Male	6	Black	Good	24	Negative	No detected
273	Kola shara	Wet	Female	8	White	Poor	17	Negative	No detected
274	Kola shara	Wet	Female	1	Black	Poor	24	Positive	T. congolense
275	Kola shara	Wet	Female	7	Red	Medium	27	Negative	No detected
276	Kola shara	Wet	Female	3	Red	Medium	30	Negative	No detected
277	Kola shara	Wet	Female	8	White	Good	25	Negative	No detected
278	Kola shara	Wet	Female	7	Gray	Good	30	Negative	No detected
279	Kola shara	Wet	Female	6	Red	Poor	27	Negative	No detected
280	Kola shara	Wet	Female	1.6	Black	Poor	26	Negative	No detected
281	Kola shara	Wet	Female	5	White	Poor	25	Negative	No detected
282	Kola shara	Wet	Female	9	White	Poor	24	Negative	No detected
283	Kola shara	Wet	Female	1.8	Red	Poor	22	Negative	No detected
284	Kola shara	Wet	Male	2	Red	Medium	26	Negative	No detected
285	Kola shara	Wet	Female	10	White	Medium	25	Negative	No detected
286	Kola shara	Wet	Male	6	Red	Medium	23	Positive	T. congolense
287	Kola shara	Wet	Female	1.6	Black	Poor	26	Negative	No detected
288	Kola shara	Wet	Male	5	Gray	Poor	16	Negative	No detected
289	Kola shara	Wet	Female	1.5	Black	Medium	25	Positive	T. congolense
290	Kola shara	Wet	Female	5	Red	Medium	19	Negative	No detected
291	Kola shara	Wet	Male	3	Red	Poor	30	Negative	No detected
292	Kola shara	Wet	Male	9	White	Good	29	Negative	No detected
293	Kola shara	Wet	Male	1.6	Gray	Good	31	Negative	No detected
294	Kola shara	Wet	Male	5	Red	Medium	27	Negative	No detected
295	Kola shara	Wet	Female	8	White	Medium	26	Negative	No detected
296	Kola shara	Wet	Female	2	White	Poor	25	Negative	No detected
297	Kola shara	Wet	Male	7	Black	Poor	18	Negative	No detected
298	Kola shara	Wet	Male	1	Red	Good	28	Positive	T. congolense
299	Kola shara	Wet	Male	2	Gray	Good	25	Negative	No detected
300	Kola shara	Wet	Female	2	Red	Poor	20	Negative	No detected
301	Zeyse wezeka	Dry	Male	4	Red	Poor	21	Negative	No detected
302	Zeyse wezeka	Dry	Male	1	Red	Good	35.5	Negative	No detected
303	Zeyse wezeka	Dry	Female	5	Black	Medium	26	Positive	T. congolense
304	Zeyse wezeka	Dry	Female	6	White	Medium	25	Negative	No detected
305	Zeyse wezeka	Dry	Female	1.5	Red	Poor	22	Negative	No detected
306	Zeyse wezeka	Dry	Male	4	Red	Good	28	Positive	T. vivax
307	Zeyse wezeka	Dry	Male	6	Gray	Poor	24	Negative	No detected
308	Zeyse wezeka	Dry	Male	6	Black	Poor	23	Negative	No detected
309	Zeyse wezeka	Dry	Male	6	Red	Good	26	Negative	No detected
310	Zeyse wezeka	Dry	Male	5	Red	Medium	24	Negative	No detected
311	Zeyse wezeka	Dry	Male	5	Black	Good	30	Negative	No detected
312	Zeyse wezeka	Dry	Male	1	Red	Medium	25	Negative	No detected
313	Zeyse wezeka	Dry	Female	6	Red	Good	27	Negative	No detected
314	Zeyse wezeka	Dry	Female	1	Gray	Poor	24	Negative	No detected
315	Zeyse wezeka	Dry	Male	2	Red	Medium	28	Negative	No detected
316	Zeyse wezeka	Dry	Male	1.8	Gray	Good	35	Negative	No detected
317	Zeyse wezeka	Dry	Male	6	Red	Good	26	Negative	No detected
318	Zeyse wezeka	Dry	Female	1.5	White	Medium	24	Negative	No detected
319	Zeyse wezeka	Dry	Female	1.8	Black	Poor	16	Positive	T. congolense
320	Zeyse wezeka	Dry	Male	6	Red	Poor	19	Negative	No detected
321	Zeyse wezeka	Dry	Female	7	Gray	Good	27	Negative	No detected
322	Zeyse wezeka	Dry	Female	1.5	White	Poor	18	Negative	No detected
323	Zeyse wezeka	Dry	Male	6	Red	Good	28	Negative	No detected
324	Zeyse wezeka	Dry	Female	4	Red	Good	30	Negative	No detected
325	Zeyse wezeka	Dry	Female	1.5	Gray	Poor	20	Negative	No detected
326	Zeyse wezeka	Dry	Female	5	Red	Good	29	Negative	No detected
327	Zeyse wezeka	Dry	Male	1	White	Medium	25	Negative	No detected
328	Zeyse wezeka	Dry	Female	1	White	Good	27	Positive	T. congolense
329	Zeyse wezeka	Dry	Female	2	Red	Poor	20	Negative	No detected
330	Zeyse wezeka	Dry	Female	6	Red	Good	26	Negative	No detected
331	Zeyse wezeka	Dry	Female	3	Gray	Medium	32	Negative	No detected
332	Zeyse wezeka	Dry	Male	5	Black	Good	31	Negative	No detected
333	Zeyse wezeka	Dry	Female	6	Black	Good	23	Negative	No detected
334	Zeyse wezeka	Dry	Male	2	Red	Poor	25	Negative	No detected
335	Zeyse wezeka	Dry	Male	1.5	Gray	Good	20	Negative	No detected
336	Zeyse wezeka	Dry	Female	6	Red	Poor	25	Negative	No detected
337	Zeyse wezeka	Dry	Male	1.5	Red	Good	35	Negative	No detected
338	Zeyse wezeka	Dry	Male	5	Black	Good	29	Negative	No detected
339	Zeyse wezeka	Dry	Male	1.9	White	Poor	20	Negative	No detected
340	Zeyse wezeka	Dry	Female	2	White	Good	23	Negative	No detected
341	Zeyse wezeka	Dry	Female	4	Red	Medium	32	Negative	No detected
342	Zeyse wezeka	Dry	Male	6	White	Good	28	Negative	No detected
343	Zeyse wezeka	Dry	Female	1.6	Red	Good	24	Negative	No detected
344	Zeyse wezeka	Dry	Female	4	Red	Good	28	Negative	No detected
345	Zeyse wezeka	Dry	Male	1.7	Black	Medium	22	Negative	No detected
346	Zeyse wezeka	Dry	Male	4	White	Good	27	Negative	No detected
347	Zeyse wezeka	Dry	Male	5	Red	Poor	25	Negative	No detected
348	Zeyse wezeka	Dry	Female	2	Red	Good	28	Negative	No detected
349	Zeyse wezeka	Dry	Female	5	Black	Good	34	Negative	No detected
350	Zeyse wezeka	Dry	Female	2	Red	Medium	28	Negative	No detected
351	Zeyse wezeka	Dry	Female	3	White	Good	23	Negative	No detected
352	Zeyse wezeka	Dry	Female	6	Red	Good	27	Negative	No detected
353	Zeyse wezeka	Dry	Male	1.5	White	Medium	29	Negative	No detected
354	Zeyse wezeka	Dry	Male	6	Red	Good	20	Negative	No detected
355	Zeyse wezeka	Dry	Male	7	Black	Poor	16	Positive	T. vivax
356	Zeyse wezeka	Dry	Male	3	Red	Medium	26	Negative	No detected
357	Zeyse wezeka	Dry	Male	1.5	Black	Medium	20	Negative	No detected
358	Zeyse wezeka	Dry	Female	3	Black	Good	26	Negative	No detected
359	Zeyse wezeka	Dry	Male	4	Black	Good	34	Negative	No detected
360	Zeyse wezeka	Dry	Female	3	Gray	Good	32	Negative	No detected
361	Zeyse wezeka	Dry	Female	1.6	White	Good	28	Negative	No detected
362	Zeyse wezeka	Dry	Female	5	Red	Medium	21	Negative	No detected
363	Zeyse wezeka	Dry	Male	4	Black	Medium	27	Negative	No detected
364	Zeyse wezeka	Dry	Female	1.6	Red	Medium	31	Negative	No detected
365	Zeyse wezeka	Dry	Male	4	Red	Poor	22	Negative	No detected
366	Zeyse wezeka	Dry	Female	2	Black	Poor	20	Negative	No detected
367	Zeyse wezeka	Dry	Male	3	Red	Good	23	Negative	No detected
368	Zeyse wezeka	Dry	Male	6	Red	Good	26	Negative	No detected
369	Zeyse wezeka	Dry	Male	4	White	Good	23	Negative	No detected
370	Zeyse wezeka	Dry	Female	6	White	Good	27	Negative	No detected
371	Zeyse wezeka	Dry	Male	3	Red	Poor	24	Negative	No detected
372	Zeyse wezeka	Dry	Female	6	Red	Good	26	Negative	No detected
373	Zeyse wezeka	Dry	Female	6	Red	Poor	27	Negative	No detected
374	Zeyse wezeka	Dry	Male	6	Gray	Poor	20	Negative	No detected
375	Zeyse wezeka	Dry	Female	7	Gray	Medium	28	Negative	No detected
376	Zeyse wezeka	Dry	Male	2	Red	Medium	28	Negative	No detected
377	Zeyse wezeka	Dry	Female	5	Red	Good	36	Negative	No detected
378	Zeyse wezeka	Dry	Male	4	Gray	Poor	24	Negative	No detected
379	Zeyse wezeka	Dry	Female	1.7	Red	Poor	25	Negative	No detected
380	Zeyse wezeka	Dry	Male	7	Red	Poor	24	Negative	No detected
381	Zeyse wezeka	Dry	Female	3	White	Good	29	Negative	No detected
382	Zeyse wezeka	Dry	Female	5	Red	Poor	23	Negative	No detected
383	Zeyse wezeka	Dry	Female	7	Red	Medium	26	Negative	No detected
384	Zeyse wezeka	Dry	Female	6	Black	Medium	28	Negative	No detected
385	Zeyse wezeka	Dry	Male	7	Red	Good	27	Negative	No detected
386	Zeyse wezeka	Dry	Female	4	White	Good	29	Negative	No detected
387	Zeyse wezeka	Dry	Female	5	Black	Poor	18	Negative	No detected
388	Zeyse wezeka	Dry	Female	6	Red	Good	27	Negative	No detected
389	Zeyse wezeka	Dry	Male	1	Red	Medium	27	Negative	No detected
390	Zeyse wezeka	Dry	Female	5	Red	Medium	29	Negative	No detected
391	Zeyse wezeka	Dry	Female	7	White	Medium	23	Negative	No detected
392	Zeyse wezeka	Dry	Male	2	Red	Good	33	Negative	No detected
393	Zeyse wezeka	Dry	Male	6	Gray	Poor	26	Negative	No detected
394	Zeyse wezeka	Dry	Female	4	Red	Poor	20	Positive	T. congolense
395	Zeyse wezeka	Dry	Male	3	Red	Good	16	Negative	No detected
396	Zeyse wezeka	Dry	Female	7	Red	Good	17	Negative	No detected
397	Zeyse wezeka	Dry	Female	7	White	Poor	20	Negative	No detected
398	Zeyse wezeka	Dry	Male	4	Black	Good	26	Negative	No detected
399	Zeyse wezeka	Dry	Female	1.5	Gray	Poor	18	Negative	No detected
400	Zeyse wezeka	Dry	Male	4	Red	Poor	22	Negative	No detected
401	Ganta kanchama	Dry	Female	2	Red	Medium	20	Negative	No detected
402	Ganta kanchama	Dry	Female	1.5	Red	Good	28	Negative	No detected
403	Ganta kanchama	Dry	Female	3	Red	Medium	28	Negative	No detected
404	Ganta kanchama	Dry	Female	4	White	Medium	28	Negative	No detected
405	Ganta kanchama	Dry	Male	1.7	Black	Poor	24	Negative	No detected
406	Ganta kanchama	Dry	Female	1	Red	Poor	23	Negative	No detected
407	Ganta kanchama	Dry	Female	5	Red	Poor	23	Negative	No detected
408	Ganta kanchama	Dry	Male	1.8	Red	Medium	32	Negative	No detected
409	Ganta kanchama	Dry	Male	5	Black	Good	35	Negative	No detected
410	Ganta kanchama	Dry	Male	1.5	Gray	Good	28	Positive	T. vivax
411	Ganta kanchama	Dry	Female	6	Black	Medium	27	Negative	No detected
412	Ganta kanchama	Dry	Male	5	Black	Good	27	Negative	No detected
413	Ganta kanchama	Dry	Female	4	Black	Poor	26	Negative	No detected
414	Ganta kanchama	Dry	Male	4	Red	Medium	23	Negative	No detected
415	Ganta kanchama	Dry	Male	2	Red	Good	33	Negative	No detected
416	Ganta kanchama	Dry	Female	4	White	Medium	25	Negative	No detected
417	Ganta kanchama	Dry	Female	3	White	Medium	28	Negative	No detected
418	Ganta kanchama	Dry	Female	4	White	Good	32	Negative	No detected
419	Ganta kanchama	Dry	Male	2	Red	Medium	24	Positive	T. congolense
420	Ganta kanchama	Dry	Male	2	Gray	Poor	24	Negative	No detected
421	Ganta kanchama	Dry	Female	4	Black	Good	25	Negative	No detected
422	Ganta kanchama	Dry	Male	3	Black	Good	25	Negative	No detected
423	Ganta kanchama	Dry	Male	3	Black	Medium	26	Negative	No detected
424	Ganta kanchama	Dry	Female	6	White	Good	31	Negative	No detected
425	Ganta kanchama	Dry	Female	1.5	Black	Poor	16	Positive	T. congolense
426	Ganta kanchama	Dry	Female	1.6	Red	Poor	21	Negative	No detected
427	Ganta kanchama	Dry	Female	6	Red	Good	25	Negative	No detected
428	Ganta kanchama	Dry	Female	5	Black	Poor	16	Positive	T. vivax
429	Ganta kanchama	Dry	Female	6	Red	Good	33	Negative	No detected
430	Ganta kanchama	Dry	Female	5	White	Poor	38	Negative	No detected
431	Ganta kanchama	Dry	Female	3	Red	Poor	24	Negative	No detected
432	Ganta kanchama	Dry	Female	2	Red	Medium	26	Negative	No detected
433	Ganta kanchama	Dry	Male	5	Black	Poor	17	Negative	No detected
434	Ganta kanchama	Dry	Female	5	Red	Good	25	Negative	No detected
435	Ganta kanchama	Dry	Female	6	White	Good	25	Negative	No detected
436	Ganta kanchama	Dry	Female	7	Black	Medium	22	Negative	No detected
437	Ganta kanchama	Dry	Female	8	Black	Poor	23	Negative	No detected
438	Ganta kanchama	Dry	Male	4	Black	Medium	28	Negative	No detected
439	Ganta kanchama	Dry	Female	6	Black	Medium	27	Negative	No detected
440	Ganta kanchama	Dry	Male	5	Red	Poor	25	Negative	No detected
441	Ganta kanchama	Dry	Female	6	Red	Medium	26	Negative	No detected
442	Ganta kanchama	Dry	Female	7	White	Medium	27	Negative	No detected
443	Ganta kanchama	Dry	Male	3	Red	Medium	24	Negative	No detected
444	Ganta kanchama	Dry	Female	7	White	Good	33	Negative	No detected
445	Ganta kanchama	Dry	Female	6	White	Medium	27	Negative	No detected
446	Ganta kanchama	Dry	Female	6	Black	Medium	26	Positive	T. congolense
447	Ganta kanchama	Dry	Male	2	Black	Poor	23	Negative	No detected
448	Ganta kanchama	Dry	Female	3	Red	Good	24	Negative	No detected
449	Ganta kanchama	Dry	Female	5	White	Medium	24	Negative	No detected
450	Ganta kanchama	Dry	Female	6	Black	Medium	25	Negative	No detected
451	Ganta kanchama	Dry	Female	1	Red	Poor	20	Negative	No detected
452	Ganta kanchama	Dry	Female	4	Black	Medium	24	Negative	No detected
453	Ganta kanchama	Dry	Male	3	Black	Medium	28	Negative	No detected
454	Ganta kanchama	Dry	Female	7	Black	Poor	22	Negative	No detected
455	Ganta kanchama	Dry	Male	2	Black	Medium	23	Negative	No detected
456	Ganta kanchama	Dry	Female	5	Black	Medium	23	Negative	No detected
457	Ganta kanchama	Dry	Female	4	Red	Medium	20	Negative	No detected
458	Ganta kanchama	Dry	Female	6	Black	Medium	29	Negative	No detected
459	Ganta kanchama	Dry	Male	1	Black	Poor	14	Negative	No detected
460	Ganta kanchama	Dry	Female	4	Red	Medium	20	Negative	No detected
461	Ganta kanchama	Dry	Female	5	Red	Medium	22	Negative	No detected
462	Ganta kanchama	Dry	Male	3	Black	Medium	27	Negative	No detected
463	Ganta kanchama	Dry	Female	5	Red	Medium	29	Negative	No detected
464	Ganta kanchama	Dry	Female	2	Red	Medium	14	Negative	No detected
465	Ganta kanchama	Dry	Female	4	White	Medium	24	Negative	No detected
466	Ganta kanchama	Dry	Female	5	Black	Poor	26	Negative	No detected
467	Ganta kanchama	Dry	Female	6	Black	Poor	20	Negative	No detected
468	Ganta kanchama	Dry	Female	6	White	Poor	19	Positive	T. congolense
469	Ganta kanchama	Dry	Male	2	Red	Poor	25	Negative	No detected
470	Ganta kanchama	Dry	Female	5	Red	Poor	24	Negative	No detected
471	Ganta kanchama	Dry	Female	5	Red	Medium	34	Negative	No detected
472	Ganta kanchama	Dry	Female	4	White	Poor	20	Negative	No detected
473	Ganta kanchama	Dry	Female	5	Black	Medium	20	Negative	No detected
474	Ganta kanchama	Dry	Male	2	Black	Poor	24	Negative	No detected
475	Ganta kanchama	Dry	Female	3	Black	Medium	16	Negative	No detected
476	Ganta kanchama	Dry	Female	2	Red	Poor	17	Negative	No detected
477	Ganta kanchama	Dry	Female	4	Red	Medium	25	Negative	No detected
478	Ganta kanchama	Dry	Male	3	Red	Medium	27	Negative	No detected
479	Ganta kanchama	Dry	Female	6	Black	Medium	26	Negative	No detected
480	Ganta kanchama	Dry	Male	2	Black	Poor	20	Negative	No detected
481	Ganta kanchama	Dry	Male	4	Red	Medium	35	Negative	No detected
482	Ganta kanchama	Dry	Male	2	Black	Poor	26	Negative	No detected
483	Ganta kanchama	Dry	Female	1	Black	Poor	16	Negative	No detected
484	Ganta kanchama	Dry	Female	7	Black	Medium	23	Negative	No detected
485	Ganta kanchama	Dry	Female	6	Black	Medium	24	Negative	No detected
486	Ganta kanchama	Dry	Male	2	White	Medium	24	Negative	No detected
487	Ganta kanchama	Dry	Female	4	Black	Poor	23	Positive	T. congolense
488	Ganta kanchama	Dry	Male	6	Red	Poor	28	Negative	No detected
489	Ganta kanchama	Dry	Female	6	Red	Medium	29	Negative	No detected
490	Ganta kanchama	Dry	Male	4	Red	Medium	23	Negative	No detected
491	Ganta kanchama	Dry	Female	5	White	Medium	31	Negative	No detected
492	Ganta kanchama	Dry	Female	4	Red	Poor	23	Positive	T. congolense
493	Ganta kanchama	Dry	Female	5	Black	Medium	12	Negative	No detected
494	Ganta kanchama	Dry	Female	7	Black	Medium	30	Positive	T. vivax
495	Ganta kanchama	Dry	Female	5	White	Medium	25	Negative	No detected
496	Ganta kanchama	Dry	Female	6	White	Medium	30	Negative	No detected
497	Ganta kanchama	Dry	Female	3	Black	Poor	22	Negative	No detected
408	Ganta kanchama	Dry	Female	6	White	Medium	30	Negative	No detected
499	Ganta kanchama	Dry	Male	1	White	Poor	24	Negative	No detected
500	Ganta kanchama	Dry	Female	4	White	Medium	24	Negative	No detected
501	Kola shara	Dry	Male	1.5	Black	Poor	22	Positive	T. congolense
502	Kola shara	Dry	Female	6	White	Medium	28	Negative	No detected
503	Kola shara	Dry	Male	5	White	Poor	18	Negative	No detected
504	Kola shara	Dry	Female	1	White	Poor	26	Negative	No detected
505	Kola shara	Dry	Female	6	Gray	Poor	25	Negative	No detected
506	Kola shara	Dry	Female	1.8	Red	Medium	28	Negative	No detected
507	Kola shara	Dry	Female	3	Black	Medium	26	Negative	No detected
508	Kola shara	Dry	Male	5	Gray	Poor	23	Negative	No detected
509	Kola shara	Dry	Female	2	Black	Poor	24	Negative	No detected
510	Kola shara	Dry	Male	4	Black	Good	27	Negative	No detected
511	Kola shara	Dry	Female	2	Black	Poor	24	Negative	No detected
512	Kola shara	Dry	Female	6	Red	Poor	20	Negative	No detected
513	Kola shara	Dry	Female	5	Black	Good	33	Negative	No detected
514	Kola shara	Dry	Female	3	Black	Poor	20	Positive	T. vivax
515	Kola shara	Dry	Male	3	Red	Poor	16	Negative	No detected
516	Kola shara	Dry	Female	2	Gray	Medium	28	Negative	No detected
517	Kola shara	Dry	Female	2	Red	Medium	24	Negative	No detected
518	Kola shara	Dry	Female	1	White	Good	34	Negative	No detected
519	Kola shara	Dry	Female	5	Gray	Poor	23	Negative	No detected
520	Kola shara	Dry	Female	8	Red	Poor	22	Negative	No detected
521	Kola shara	Dry	Female	5	White	Good	34	Negative	No detected
522	Kola shara	Dry	Female	6	Gray	Poor	23	Negative	No detected
523	Kola shara	Dry	Female	5	Red	Poor	18	Negative	No detected
524	Kola shara	Dry	Female	6	White	Good	24	Negative	No detected
525	Kola shara	Dry	Male	2	Red	Medium	27	Negative	No detected
526	Kola shara	Dry	Female	7	Gray	Poor	27	Negative	No detected
527	Kola shara	Dry	Female	4	White	Poor	22	Negative	No detected
528	Kola shara	Dry	Female	1	Black	Good	26	Negative	No detected
529	Kola shara	Dry	Female	7	Red	Good	30	Negative	No detected
530	Kola shara	Dry	Male	5	White	Poor	20	Negative	No detected
531	Kola shara	Dry	Female	7	White	Good	28	Negative	No detected
532	Kola shara	Dry	Male	6	Gray	Medium	27	Negative	No detected
533	Kola shara	Dry	Male	5	Red	Medium	27	Negative	No detected
534	Kola shara	Dry	Female	8	White	Good	33	Negative	No detected
535	Kola shara	Dry	Male	1	White	Poor	33	Negative	No detected
536	Kola shara	Dry	Female	8	Black	Poor	23	Negative	No detected
537	Kola shara	Dry	Female	1	Red	Good	21	Negative	No detected
538	Kola shara	Dry	Female	8	White	Medium	16	Negative	No detected
539	Kola shara	Dry	Female	2	Red	Medium	33	Negative	No detected
540	Kola shara	Dry	Female	5	Red	Good	26	Positive	T. vivax
541	Kola shara	Dry	Female	1	Red	Good	33	Negative	No detected
542	Kola shara	Dry	Female	8	Black	Poor	26	Negative	No detected
543	Kola shara	Dry	Male	1.5	White	Poor	19	Negative	No detected
544	Kola shara	Dry	Male	4	Gray	Poor	33	Negative	No detected
545	Kola shara	Dry	Male	5	Red	Good	23	Negative	No detected
546	Kola shara	Dry	Male	6	Red	Good	25	Negative	No detected
547	Kola shara	Dry	Female	1.8	White	Poor	22	Negative	No detected
548	Kola shara	Dry	Male	2	Red	Good	22	Negative	No detected
549	Kola shara	Dry	Female	8	Black	Medium	18	Negative	No detected
550	Kola shara	Dry	Female	1.5	White	Poor	18	Negative	No detected
551	Kola shara	Dry	Female	1.7	Red	Poor	26	Negative	No detected
552	Kola shara	Dry	Female	3	Red	Good	30	Negative	No detected
553	Kola shara	Dry	Female	1.8	White	Good	25	Negative	No detected
554	Kola shara	Dry	Male	1.5	Black	Poor	23	Positive	T. vivax
555	Kola shara	Dry	Female	6	Red	Poor	26	Negative	No detected
556	Kola shara	Dry	Female	6	Red	Poor	27	Negative	No detected
557	Kola shara	Dry	Female	5	White	Poor	25	Negative	No detected
558	Kola shara	Dry	Female	1	White	Poor	23	Negative	No detected
559	Kola shara	Dry	Female	8	Red	Poor	28	Negative	No detected
560	Kola shara	Dry	Male	2	Red	Poor	23	Negative	No detected
561	Kola shara	Dry	Female	10	White	Poor	16	Negative	No detected
562	Kola shara	Dry	Female	6	Red	Poor	18	Negative	No detected
563	Kola shara	Dry	Female	8	White	Poor	19	Negative	No detected
564	Kola shara	Dry	Male	1	White	Poor	24	Negative	No detected
565	Kola shara	Dry	Female	5	Red	Medium	15	Negative	No detected
566	Kola shara	Dry	Female	1.5	Red	Medium	19	Negative	No detected
567	Kola shara	Dry	Female	6	Red	Poor	23	Negative	No detected
568	Kola shara	Dry	Female	3	Black	Medium	35	Negative	No detected
569	Kola shara	Dry	Male	5	White	Medium	33	Negative	No detected
570	Kola shara	Dry	Male	2	Red	Good	36	Negative	No detected
571	Kola shara	Dry	Male	6	Red	Good	35	Negative	No detected
572	Kola shara	Dry	Female	5	Gray	Good	26	Negative	No detected
573	Kola shara	Dry	Female	1.5	Gray	Good	30	Negative	No detected
574	Kola shara	Dry	Female	1	Red	Medium	26	Negative	No detected
575	Kola shara	Dry	Female	6	Red	Medium	34	Negative	No detected
576	Kola shara	Dry	Female	5	Red	Medium	29	Negative	No detected
577	Kola shara	Dry	Male	6	White	Poor	34	Negative	No detected
578	Kola shara	Dry	Male	1.8	Black	Poor	20	Positive	T. congolense
579	Kola shara	Dry	Male	6	Gray	Poor	24	Negative	No detected
580	Kola shara	Dry	Female	1	Red	Good	33	Negative	No detected
581	Kola shara	Dry	Female	4	Gray	Good	19	Negative	No detected
582	Kola shara	Dry	Female	2	Red	Medium	25	Negative	No detected
583	Kola shara	Dry	Female	5	Black	Good	33	Negative	No detected
584	Kola shara	Dry	Female	3	Red	Good	40	Negative	No detected
585	Kola shara	Dry	Male	2	Black	Poor	22	Negative	No detected
586	Kola shara	Dry	Male	6	Black	Good	17	Negative	No detected
587	Kola shara	Dry	Female	2	Red	Poor	25	Negative	No detected
588	Kola shara	Dry	Female	1.5	Gray	Poor	24	Negative	No detected
589	Kola shara	Dry	Male	6	Black	Good	25	Negative	No detected
590	Kola shara	Dry	Female	2	Red	Poor	21	Negative	No detected
591	Kola shara	Dry	Male	1.6	Red	Medium	28	Negative	No detected
592	Kola shara	Dry	Male	6	Red	Medium	26	Negative	No detected
593	Kola shara	Dry	Female	1	Red	Medium	25.5	Negative	No detected
594	Kola shara	Dry	Male	1.5	Black	Poor	24	Positive	T. congolense
595	Kola shara	Dry	Male	6	Gray	Good	30.5	Negative	No detected
596	Kola shara	Dry	Male	4	Red	Good	23	Negative	No detected
597	Kola shara	Dry	Female	4	Red	Good	24.5	Negative	No detected
598	Kola shara	Dry	Male	2	Red	Medium	27	Negative	No detected
599	Kola shara	Dry	Female	6	Red	Medium	26	Negative	No detected
600	Kola shara	Dry	Female	6	Red	Medium	18	Positive	T. congolense

## Sheet: Apparent density
Summary of fly caught on both seasons
			Tsetse flies count					Biting		flies count	Other flies count	Total fly
												count
Kebele	Season	Traps used	M	F	T	Days	F/T/D	Tab	Sto	T
Zeyse wezeka	Wet	10	91	155	246	2	12.3	53	55	108	556	910
Kola Shara	Wet	10	70	127	197	2	9.85	36	31	67	119	383
Ganta Kanchama	Wet	10	154	287	441	2	22.05	24	27	51	53	545
Nech Sar National park	Wet	10	216	536	752	2	37.6	108	74	182	191	1125
Zeyse wezeka	Dry	10	72	124	196	2	9.8	18	41	59	296	551
Kola Shara	Dry	10	61	106	167	2	8.35	22	16	38	73	278
Ganta Kanchama	Dry	10	85	301	386	2	19.3	23	28	51	36	473
Nech Sar National park	Dry	10	110	590	700	2	35	102	46	148	156	1004

## Sheet: coded parasitological data
ID	Peasant association	Season	Sex of Animal	Age	Color	BCS	PCV	Buffycoatresult	Parasite detected
1	2	2	2	2	2	2	25	0	No detected
2	2	2	2	2	2	3	22	0	No detected
3	2	2	2	1	2	2	28	0	No detected
4	2	2	2	2	1	2	25	0	No detected
5	2	2	2	2	2	3	25	0	No detected
6	2	2	1	2	3	1	26	0	No detected
7	2	2	1	2	1	1	25	0	No detected
8	2	2	1	2	2	3	14	0	No detected
9	2	2	1	1	2	3	22	1	T. congolense
10	2	2	1	2	1	2	29	0	No detected
11	2	2	1	2	3	1	30	0	No detected
12	2	2	2	1	1	2	29	0	No detected
13	2	2	1	1	2	3	25	0	No detected
14	2	2	2	2	1	1	23	0	No detected
15	2	2	1	2	3	3	26	0	No detected
16	2	2	1	2	2	2	13	0	No detected
17	2	2	1	2	1	2	26	0	No detected
18	2	2	1	2	1	2	21	0	No detected
19	2	2	2	1	2	1	25	0	No detected
20	2	2	1	1	1	1	32	0	No detected
21	2	2	1	1	2	3	23	0	No detected
22	2	2	2	2	2	2	16	1	T. congolense
23	2	2	2	2	3	2	14	1	T. vivax
24	2	2	2	2	1	1	18	0	No detected
25	2	2	1	1	1	2	28	0	No detected
26	2	2	1	2	2	1	29	0	No detected
27	2	2	1	2	2	1	23	0	No detected
28	2	2	1	1	1	2	26	0	No detected
29	2	2	2	1	2	2	27	0	No detected
30	2	2	1	2	1	3	18	0	No detected
31	2	2	1	1	1	2	23	0	No detected
32	2	2	1	2	1	1	21	0	No detected
33	2	2	1	2	2	2	26	0	No detected
34	2	2	2	2	3	2	19	0	No detected
35	2	2	1	2	1	1	18	1	T. vivax
36	2	2	1	2	1	2	27	0	No detected
37	2	2	2	1	2	1	36	0	No detected
38	2	2	2	2	1	2	21	0	No detected
39	2	2	1	2	1	2	20	0	No detected
40	2	2	1	1	1	1	32	0	No detected
41	2	2	2	2	2	1	29	0	No detected
42	2	2	2	2	2	3	25	0	No detected
43	2	2	1	2	1	2	22	0	No detected
44	2	2	1	1	2	1	24	0	No detected
45	2	2	2	2	1	1	34	0	No detected
46	2	2	2	1	2	2	23	0	No detected
47	2	2	2	2	3	2	29	1	T. congolense
48	2	2	2	2	1	2	25	0	No detected
49	2	2	2	1	1	3	20	1	T. congolense
50	2	2	2	2	1	1	28	0	No detected
51	2	2	1	2	1	1	28	0	No detected
52	2	2	2	1	3	2	30	0	No detected
53	2	2	2	1	1	2	30	0	No detected
54	2	2	1	2	1	3	24	0	No detected
55	2	2	2	1	2	2	24	0	No detected
56	2	2	1	2	1	2	30	0	No detected
57	2	2	2	1	2	3	24	0	No detected
58	2	2	1	1	3	1	25	0	No detected
59	2	2	1	1	2	2	26	0	No detected
60	2	2	2	1	3	3	16	1	T. congolense
61	2	2	2	2	3	3	26	0	No detected
62	2	2	2	1	1	1	26	0	No detected
63	2	2	1	2	2	1	15	0	No detected
64	2	2	2	2	1	2	21	0	No detected
65	2	2	1	1	2	3	22	0	No detected
66	2	2	1	2	2	2	24	0	No detected
67	2	2	1	2	1	3	18	0	No detected
68	2	2	1	2	2	2	27	0	No detected
69	2	2	1	2	3	3	24	1	T. vivax
70	2	2	2	2	1	2	26	0	No detected
71	2	2	1	1	3	3	21	0	No detected
72	2	2	2	2	1	2	22	0	No detected
73	2	2	2	2	2	1	30	0	No detected
74	2	2	1	1	1	3	26	0	No detected
75	2	2	1	2	2	2	16	0	No detected
76	2	2	2	2	2	3	28	0	No detected
77	2	2	1	1	1	1	12	0	No detected
78	2	2	2	1	1	3	26	0	No detected
79	2	2	2	1	1	3	35	0	No detected
80	2	2	2	2	2	1	18	0	No detected
81	2	2	2	2	2	3	19	0	No detected
82	2	2	1	1	1	2	24	0	No detected
83	2	2	2	2	2	2	23	1	T. congolense
84	2	2	2	1	3	3	24	1	T. congolense
85	2	2	1	1	2	3	27	0	No detected
86	2	2	1	1	1	3	26	0	No detected
87	2	2	1	2	1	1	30	0	No detected
88	2	2	1	1	2	2	25	0	No detected
89	2	2	1	2	3	3	22	1	T. congolense
90	2	2	2	2	2	1	24	0	No detected
91	2	2	2	2	1	1	31	0	No detected
92	2	2	2	2	3	1	27	0	No detected
93	2	2	2	2	1	3	28	0	No detected
94	2	2	2	1	2	2	26	0	No detected
95	2	2	1	1	1	2	22	0	No detected
96	2	2	1	2	1	3	28	0	No detected
97	2	2	2	2	1	3	28	0	No detected
98	2	2	2	1	2	1	22	0	No detected
99	2	2	1	2	3	3	20	1	T. congolense
100	2	2	2	2	1	1	31	0	No detected
101	3	2	2	2	2	3	23	0	No detected
102	3	2	2	1	3	3	22	0	No detected
103	3	2	2	1	3	3	17	1	T. congolense
104	3	2	1	2	1	1	29	0	No detected
105	3	2	1	2	2	2	28	0	No detected
106	3	2	1	2	1	2	21.5	0	No detected
107	3	2	2	2	1	2	23	0	No detected
108	3	2	2	1	2	3	26.5	0	No detected
109	3	2	1	2	2	1	30	0	No detected
110	3	2	1	2	1	1	26	0	No detected
111	3	2	1	2	1	3	23	0	No detected
112	3	2	2	2	1	2	21	0	No detected
113	3	2	1	2	2	2	21	0	No detected
114	3	2	2	1	3	3	16	1	T. congolense
115	3	2	2	2	3	1	26	0	No detected
116	3	2	1	2	1	3	22	0	No detected
117	3	2	2	2	1	2	26	0	No detected
118	3	2	1	2	2	2	25	0	No detected
119	3	2	1	1	1	1	19	0	No detected
120	3	2	2	2	1	3	25	0	No detected
121	3	2	2	2	2	2	30	0	No detected
122	3	2	1	1	3	3	27	0	No detected
123	3	2	2	2	2	1	24	1	T. congolense
124	3	2	2	2	2	3	20	0	No detected
125	3	2	1	1	1	3	21	1	T. congolense
126	3	2	1	1	1	1	26	0	No detected
127	3	2	2	2	2	1	24	0	No detected
128	3	2	2	1	2	1	24	0	No detected
129	3	2	2	2	1	3	23	0	No detected
130	3	2	2	1	2	3	14	0	No detected
131	3	2	2	2	1	2	23.5	0	No detected
132	3	2	2	1	3	3	23.5	1	T. congolense
133	3	2	2	1	1	3	30	0	No detected
134	3	2	1	2	2	3	24	0	No detected
135	3	2	2	1	2	2	25	0	No detected
136	3	2	2	2	1	1	26	0	No detected
137	3	2	1	2	2	3	36	0	No detected
138	3	2	1	1	1	1	23	1	T. congolense
139	3	2	2	2	3	3	32	0	No detected
140	3	2	2	2	2	1	24	0	No detected
141	3	2	1	1	1	2	26	0	No detected
142	3	2	2	2	3	3	23	1	T. vivax
143	3	2	2	1	3	1	27	0	No detected
144	3	2	2	2	1	1	19	0	No detected
145	3	2	2	2	2	2	14	0	No detected
146	3	2	2	1	2	2	21.5	0	No detected
147	3	2	2	1	1	3	33	0	No detected
148	3	2	2	2	1	3	25	0	No detected
149	3	2	1	2	3	1	28	0	No detected
150	3	2	2	1	2	3	26	0	No detected
151	3	2	1	1	2	1	30	0	No detected
152	3	2	2	2	1	3	35	0	No detected
153	3	2	2	2	1	2	20.5	0	No detected
154	3	2	1	1	2	2	27	0	No detected
155	3	2	2	2	1	1	25.5	0	No detected
156	3	2	2	1	2	3	24	0	No detected
157	3	2	2	1	3	2	26	1	T. congolense
158	3	2	1	2	2	2	31.5	0	No detected
159	3	2	2	2	3	1	21	0	No detected
160	3	2	2	2	1	3	29	0	No detected
161	3	2	1	1	3	3	22	1	T. vivax
162	3	2	2	2	2	1	21	0	No detected
163	3	2	2	2	3	1	23	0	No detected
164	3	2	2	2	2	2	25	0	No detected
165	3	2	2	2	1	2	26	0	No detected
166	3	2	2	1	2	2	23	0	No detected
167	3	2	2	1	2	2	30	0	No detected
168	3	2	2	2	2	3	24	0	No detected
169	3	2	2	2	1	2	26	1	T. vivax
170	3	2	1	2	3	1	29	0	No detected
171	3	2	2	1	2	3	14	0	No detected
172	3	2	1	2	2	3	26	0	No detected
173	3	2	1	1	1	2	22	0	No detected
174	3	2	1	2	1	1	26	0	No detected
175	3	2	1	1	2	1	22	0	No detected
176	3	2	2	2	1	3	31	1	T. vivax
177	3	2	1	2	2	1	26	0	No detected
178	3	2	1	1	2	3	25	1	T. congolense
179	3	2	1	1	1	1	20.5	0	No detected
180	3	2	1	2	3	1	25	0	No detected
181	3	2	2	1	3	2	32	0	No detected
182	3	2	2	2	1	2	15.5	0	No detected
183	3	2	1	2	2	2	25	0	No detected
184	3	2	1	2	3	1	35	1	T. vivax
185	3	2	1	2	2	1	41	0	No detected
186	3	2	2	2	1	2	21.5	1	T. congolense
187	3	2	2	1	2	3	21	0	No detected
188	3	2	1	1	2	3	24	0	No detected
189	3	2	1	2	3	3	19.5	1	T. congolense
190	3	2	2	2	2	1	23.5	0	No detected
191	3	2	1	1	2	3	28	0	No detected
192	3	2	2	2	3	3	32	1	T. congolense
193	3	2	1	1	2	2	23	0	No detected
194	3	2	2	2	3	3	30	1	T. congolense
195	3	2	1	2	2	2	26	0	No detected
196	3	2	2	2	1	2	28	0	No detected
197	3	2	1	1	1	2	28	0	No detected
198	3	2	1	1	2	1	31.5	0	No detected
199	3	2	2	2	1	1	30	0	No detected
200	3	2	2	2	1	3	25	0	No detected
201	1	2	2	2	3	3	18	1	T. congolense
202	1	2	2	2	3	2	30	0	No detected
203	1	2	2	2	2	2	23	0	No detected
204	1	2	2	2	1	1	19	0	No detected
205	1	2	1	2	2	2	18	0	No detected
205	1	2	1	2	1	3	25	0	No detected
207	1	2	1	2	1	2	28	0	No detected
208	1	2	2	2	1	3	25	0	No detected
209	1	2	1	1	2	3	25	1	T. congolense
210	1	2	2	2	1	2	28	0	No detected
211	1	2	2	2	1	1	30	0	No detected
212	1	2	2	2	2	2	30	0	No detected
213	1	2	2	2	1	3	25	0	No detected
214	1	2	1	2	1	2	26	0	No detected
215	1	2	2	2	2	2	17	0	No detected
216	1	2	2	2	1	2	26	0	No detected
217	1	2	2	2	1	2	26	0	No detected
218	1	2	2	2	2	3	26	0	No detected
219	1	2	1	2	2	2	28	0	No detected
220	1	2	1	1	1	2	27	0	No detected
221	1	2	2	2	1	3	25	0	No detected
222	1	2	2	1	1	3	26	0	No detected
223	1	2	2	2	2	3	24	0	No detected
224	1	2	1	2	2	3	29	0	No detected
225	1	2	1	1	1	1	22	1	T. vivax
226	1	2	1	1	2	3	26	0	No detected
227	1	2	1	1	2	3	25	0	No detected
228	1	2	1	1	3	3	15	1	T. congolense
229	1	2	1	1	1	2	24	0	No detected
230	1	2	1	2	2	2	28	0	No detected
231	1	2	1	2	2	2	19	0	No detected
232	1	2	1	1	1	2	25	0	No detected
233	1	2	2	2	1	3	23	0	No detected
234	1	2	2	2	2	3	18	0	No detected
235	1	2	1	1	2	3	29	0	No detected
236	1	2	1	1	1	3	27	0	No detected
237	1	2	2	2	3	2	28	0	No detected
238	1	2	2	2	3	2	28	0	No detected
239	1	2	2	1	1	1	34	0	No detected
240	1	2	2	1	2	1	28	0	No detected
241	1	2	2	2	2	1	26	0	No detected
242	1	2	1	2	1	2	32	0	No detected
243	1	2	1	1	2	1	34	0	No detected
244	1	2	1	2	1	2	24	0	No detected
245	1	2	1	2	1	2	27	0	No detected
246	1	2	2	2	2	2	28	0	No detected
247	1	2	2	2	1	3	17	0	No detected
248	1	2	1	1	3	2	27	0	No detected
249	1	2	1	1	2	3	24	0	No detected
250	1	2	2	2	2	3	23	0	No detected
251	1	2	2	1	3	3	18	1	T. vivax
152	1	2	2	2	1	1	33	0	No detected
253	1	2	2	1	2	1	26	0	No detected
254	1	2	2	2	3	1	30	0	No detected
255	1	2	2	2	3	1	35	0	No detected
256	1	2	1	1	2	1	34	0	No detected
257	1	2	1	1	2	1	19	0	No detected
258	1	2	2	2	1	2	24	0	No detected
259	1	2	2	2	3	2	20	0	No detected
260	1	2	2	1	1	3	20	0	No detected
261	1	2	1	1	2	3	32	0	No detected
262	1	2	2	2	1	2	23	0	No detected
263	1	2	1	1	2	1	20	0	No detected
264	1	2	1	2	1	3	24	0	No detected
265	1	2	2	1	2	3	40	0	No detected
266	1	2	2	2	3	3	24	1	T. vivax
267	1	2	1	2	2	2	27	0	No detected
268	1	2	1	1	2	3	16	0	No detected
269	1	2	2	1	3	1	14	0	No detected
270	1	2	2	1	1	1	15	0	No detected
271	1	2	1	1	3	3	26	0	No detected
272	1	2	1	2	3	1	24	0	No detected
273	1	2	2	2	1	3	17	0	No detected
274	1	2	2	1	3	3	24	1	T. congolense
275	1	2	2	2	2	2	27	0	No detected
276	1	2	2	2	2	2	30	0	No detected
277	1	2	2	2	1	1	25	0	No detected
278	1	2	2	2	1	1	30	0	No detected
279	1	2	2	2	2	3	27	0	No detected
280	1	2	2	1	3	3	26	0	No detected
281	1	2	2	2	1	3	25	0	No detected
282	1	2	2	2	1	3	24	0	No detected
283	1	2	2	1	2	3	22	0	No detected
284	1	2	1	1	2	2	26	0	No detected
285	1	2	2	2	1	2	25	0	No detected
286	1	2	1	2	2	2	23	1	T. congolense
287	1	2	2	1	3	3	26	0	No detected
288	1	2	1	2	1	3	16	0	No detected
289	1	2	2	1	3	2	25	1	T. congolense
290	1	2	2	2	2	2	19	0	No detected
291	1	2	1	2	2	3	30	0	No detected
292	1	2	1	2	1	1	29	0	No detected
293	1	2	1	1	1	1	31	0	No detected
294	1	2	1	2	2	2	27	0	No detected
295	1	2	2	2	1	2	26	0	No detected
296	1	2	2	1	1	3	25	0	No detected
297	1	2	1	2	3	3	18	0	No detected
298	1	2	1	1	2	1	28	1	T. congolense
299	1	2	1	1	1	1	25	0	No detected
300	1	2	2	1	2	3	20	0	No detected
301	2	1	1	2	2	3	21	0	No detected
302	2	1	1	1	2	1	35.5	0	No detected
303	2	1	2	2	3	2	26	1	T. congolense
304	2	1	2	2	1	2	25	0	No detected
305	2	1	2	1	2	3	22	0	No detected
306	2	1	1	2	2	1	28	1	T. vivax
307	2	1	1	2	1	3	24	0	No detected
308	2	1	1	2	3	3	23	0	No detected
309	2	1	1	2	2	1	26	0	No detected
310	2	1	1	2	2	2	24	0	No detected
311	2	1	1	2	3	1	30	0	No detected
312	2	1	1	1	2	2	25	0	No detected
313	2	1	2	2	2	1	27	0	No detected
314	2	1	2	1	1	3	24	0	No detected
315	2	1	1	1	2	2	28	0	No detected
316	2	1	1	1	1	1	35	0	No detected
317	2	1	1	2	2	1	26	0	No detected
318	2	1	2	1	1	2	24	0	No detected
319	2	1	2	1	3	3	16	1	T. congolense
320	2	1	1	2	2	3	19	0	No detected
321	2	1	2	2	1	1	27	0	No detected
322	2	1	2	1	1	3	18	0	No detected
323	2	1	1	2	2	1	28	0	No detected
324	2	1	2	2	2	1	30	0	No detected
325	2	1	2	1	1	3	20	0	No detected
326	2	1	2	2	2	1	29	0	No detected
327	2	1	1	1	1	2	25	0	No detected
328	2	1	2	1	1	1	27	1	T. congolense
329	2	1	2	1	2	3	20	0	No detected
330	2	1	2	2	2	1	26	0	No detected
331	2	1	2	2	1	2	32	0	No detected
332	2	1	1	2	3	1	31	0	No detected
333	2	1	2	2	3	1	23	0	No detected
334	2	1	1	1	2	3	25	0	No detected
335	2	1	1	1	1	1	20	0	No detected
336	2	1	2	2	2	3	25	0	No detected
337	2	1	1	1	2	1	35	0	No detected
338	2	1	1	2	3	1	29	0	No detected
339	2	1	1	1	1	3	20	0	No detected
340	2	1	2	1	1	1	23	0	No detected
341	2	1	2	2	2	2	32	0	No detected
342	2	1	1	2	1	1	28	0	No detected
343	2	1	2	1	2	1	24	0	No detected
344	2	1	2	2	2	1	28	0	No detected
345	2	1	1	1	3	2	22	0	No detected
346	2	1	1	2	1	1	27	0	No detected
347	2	1	1	2	2	3	25	0	No detected
348	2	1	2	1	2	1	28	0	No detected
349	2	1	2	2	3	1	34	0	No detected
350	2	1	2	1	2	2	28	0	No detected
351	2	1	2	2	1	1	23	0	No detected
352	2	1	2	2	2	1	27	0	No detected
353	2	1	1	1	1	2	29	0	No detected
354	2	1	1	2	2	1	20	0	No detected
355	2	1	1	2	3	3	16	1	T. vivax
356	2	1	1	2	2	2	26	0	No detected
357	2	1	1	1	3	2	20	0	No detected
358	2	1	2	2	3	1	26	0	No detected
359	2	1	1	2	3	1	34	0	No detected
360	2	1	2	2	1	1	32	0	No detected
361	2	1	2	1	1	1	28	0	No detected
362	2	1	2	2	2	2	21	0	No detected
363	2	1	1	2	3	2	27	0	No detected
364	2	1	2	1	2	2	31	0	No detected
365	2	1	1	2	2	3	22	0	No detected
366	2	1	2	1	3	3	20	0	No detected
367	2	1	1	2	2	1	23	0	No detected
368	2	1	1	2	2	1	26	0	No detected
369	2	1	1	2	1	1	23	0	No detected
370	2	1	2	2	1	1	27	0	No detected
371	2	1	1	2	2	3	24	0	No detected
372	2	1	2	2	2	1	26	0	No detected
373	2	1	2	2	2	3	27	0	No detected
374	2	1	1	2	1	3	20	0	No detected
375	2	1	2	2	1	2	28	0	No detected
376	2	1	1	1	2	2	28	0	No detected
377	2	1	2	2	2	1	36	0	No detected
378	2	1	1	2	1	3	24	0	No detected
379	2	1	2	1	2	3	25	0	No detected
380	2	1	1	2	2	3	24	0	No detected
381	2	1	2	2	1	1	29	0	No detected
382	2	1	2	2	2	3	23	0	No detected
383	2	1	2	2	2	2	26	0	No detected
384	2	1	2	2	3	2	28	0	No detected
385	2	1	1	2	2	1	27	0	No detected
386	2	1	2	2	1	1	29	0	No detected
387	2	1	2	2	3	3	18	0	No detected
388	2	1	2	2	2	1	27	0	No detected
389	2	1	1	1	2	2	27	0	No detected
390	2	1	2	2	2	2	29	0	No detected
391	2	1	2	2	1	2	23	0	No detected
392	2	1	1	1	2	1	33	0	No detected
393	2	1	1	2	1	3	26	0	No detected
394	2	1	2	2	2	3	20	1	T. congolense
395	2	1	1	2	2	1	16	0	No detected
396	2	1	2	2	2	1	17	0	No detected
397	2	1	2	2	1	3	20	0	No detected
398	2	1	1	2	3	1	26	0	No detected
399	2	1	2	1	1	3	18	0	No detected
400	2	1	1	2	2	3	22	0	No detected
401	3	1	2	1	2	2	20	0	No detected
402	3	1	2	1	2	1	28	0	No detected
403	3	1	2	2	2	2	28	0	No detected
404	3	1	2	2	1	2	28	0	No detected
405	3	1	1	1	3	3	24	0	No detected
406	3	1	2	1	2	3	23	0	No detected
407	3	1	2	2	2	3	23	0	No detected
408	3	1	1	1	2	2	32	0	No detected
409	3	1	1	2	3	1	35	0	No detected
410	3	1	1	1	1	1	28	1	T. vivax
411	3	1	2	2	3	2	27	0	No detected
412	3	1	1	2	3	1	27	0	No detected
413	3	1	2	2	3	3	26	0	No detected
414	3	1	1	2	2	2	23	0	No detected
415	3	1	1	1	2	1	33	0	No detected
416	3	1	2	2	1	2	25	0	No detected
417	3	1	2	2	1	2	28	0	No detected
418	3	1	2	2	1	1	32	0	No detected
419	3	1	1	1	2	2	24	1	T. congolense
420	3	1	1	1	1	3	24	0	No detected
421	3	1	2	2	3	1	25	0	No detected
422	3	1	1	2	3	1	25	0	No detected
423	3	1	1	2	3	2	26	0	No detected
424	3	1	2	2	1	1	31	0	No detected
425	3	1	2	1	3	3	16	1	T. congolense
426	3	1	2	1	2	3	21	0	No detected
427	3	1	2	2	2	1	25	0	No detected
428	3	1	2	2	3	3	16	1	T. vivax
429	3	1	2	2	2	1	33	0	No detected
430	3	1	2	2	1	3	38	0	No detected
431	3	1	2	2	2	3	24	0	No detected
432	3	1	2	1	2	2	26	0	No detected
433	3	1	1	2	3	3	17	0	No detected
434	3	1	2	2	2	1	25	0	No detected
435	3	1	2	2	1	1	25	0	No detected
436	3	1	2	2	3	2	22	0	No detected
437	3	1	2	2	3	3	23	0	No detected
438	3	1	1	2	3	2	28	0	No detected
439	3	1	2	2	3	2	27	0	No detected
440	3	1	1	2	2	3	25	0	No detected
441	3	1	2	2	2	2	26	0	No detected
442	3	1	2	2	1	2	27	0	No detected
443	3	1	1	2	2	2	24	0	No detected
444	3	1	2	2	1	1	33	0	No detected
445	3	1	2	2	1	2	27	0	No detected
446	3	1	2	2	3	2	26	1	T. congolense
447	3	1	1	1	3	3	23	0	No detected
448	3	1	2	2	2	1	24	0	No detected
449	3	1	2	2	1	2	24	0	No detected
450	3	1	2	2	3	2	25	0	No detected
451	3	1	2	1	2	3	20	0	No detected
452	3	1	2	2	3	2	24	0	No detected
453	3	1	1	2	3	2	28	0	No detected
454	3	1	2	2	3	3	22	0	No detected
455	3	1	1	1	3	2	23	0	No detected
456	3	1	2	2	3	2	23	0	No detected
457	3	1	2	2	2	2	20	0	No detected
458	3	1	2	2	3	2	29	0	No detected
459	3	1	1	1	3	3	14	0	No detected
460	3	1	2	2	2	2	20	0	No detected
461	3	1	2	2	2	2	22	0	No detected
462	3	1	1	2	3	2	27	0	No detected
463	3	1	2	2	2	2	29	0	No detected
464	3	1	2	1	2	2	14	0	No detected
465	3	1	2	2	1	2	24	0	No detected
466	3	1	2	2	3	3	26	0	No detected
467	3	1	2	2	3	3	20	0	No detected
468	3	1	2	2	1	3	19	1	T. congolense
469	3	1	1	1	2	3	25	0	No detected
470	3	1	2	2	2	3	24	0	No detected
471	3	1	2	2	2	2	34	0	No detected
472	3	1	2	2	1	3	20	0	No detected
473	3	1	2	2	3	2	20	0	No detected
474	3	1	1	1	3	3	24	0	No detected
475	3	1	2	2	3	2	16	0	No detected
476	3	1	2	1	2	3	17	0	No detected
477	3	1	2	2	2	2	25	0	No detected
478	3	1	1	2	2	2	27	0	No detected
479	3	1	2	2	3	2	26	0	No detected
480	3	1	1	1	3	3	20	0	No detected
481	3	1	1	2	2	2	35	0	No detected
482	3	1	1	1	3	3	26	0	No detected
483	3	1	2	1	3	3	16	0	No detected
484	3	1	2	2	3	2	23	0	No detected
485	3	1	2	2	3	2	24	0	No detected
486	3	1	1	1	1	2	24	0	No detected
487	3	1	2	2	3	3	23	1	T. congolense
488	3	1	1	2	2	3	28	0	No detected
489	3	1	2	2	2	2	29	0	No detected
490	3	1	1	2	2	2	23	0	No detected
491	3	1	2	2	1	2	31	0	No detected
492	3	1	2	2	2	3	23	1	T. congolense
493	3	1	2	2	3	2	12	0	No detected
494	3	1	2	2	3	2	30	1	T. vivax
495	3	1	2	2	1	2	25	0	No detected
496	3	1	2	2	1	2	30	0	No detected
497	3	1	2	2	3	3	22	0	No detected
408	3	1	2	2	1	2	30	0	No detected
499	3	1	1	1	1	3	24	0	No detected
500	3	1	2	2	1	2	24	0	No detected
501	1	1	1	1	3	3	22	1	T. congolense
502	1	1	2	2	1	2	28	0	No detected
503	1	1	1	2	1	3	18	0	No detected
504	1	1	2	1	1	3	26	0	No detected
505	1	1	2	2	1	3	25	0	No detected
506	1	1	2	1	2	2	28	0	No detected
507	1	1	2	2	3	2	26	0	No detected
508	1	1	1	2	1	3	23	0	No detected
509	1	1	2	1	3	3	24	0	No detected
510	1	1	1	2	3	1	27	0	No detected
511	1	1	2	1	3	3	24	0	No detected
512	1	1	2	2	2	3	20	0	No detected
513	1	1	2	2	3	1	33	0	No detected
514	1	1	2	2	3	3	20	1	T. vivax
515	1	1	1	2	2	3	16	0	No detected
516	1	1	2	1	1	2	28	0	No detected
517	1	1	2	1	2	2	24	0	No detected
518	1	1	2	1	1	1	34	0	No detected
519	1	1	2	2	1	3	23	0	No detected
520	1	1	2	2	2	3	22	0	No detected
521	1	1	2	2	1	1	34	0	No detected
522	1	1	2	2	1	3	23	0	No detected
523	1	1	2	2	2	3	18	0	No detected
524	1	1	2	2	1	1	24	0	No detected
525	1	1	1	1	2	2	27	0	No detected
526	1	1	2	2	1	3	27	0	No detected
527	1	1	2	2	1	3	22	0	No detected
528	1	1	2	1	3	1	26	0	No detected
529	1	1	2	2	2	1	30	0	No detected
530	1	1	1	2	1	3	20	0	No detected
531	1	1	2	2	1	1	28	0	No detected
532	1	1	1	2	1	2	27	0	No detected
533	1	1	1	2	2	2	27	0	No detected
534	1	1	2	2	1	1	33	0	No detected
535	1	1	1	1	1	3	33	0	No detected
536	1	1	2	2	3	3	23	0	No detected
537	1	1	2	1	2	1	21	0	No detected
538	1	1	2	2	1	2	16	0	No detected
539	1	1	2	1	2	2	33	0	No detected
540	1	1	2	2	2	1	26	1	T. vivax
541	1	1	2	1	2	1	33	0	No detected
542	1	1	2	2	3	3	26	0	No detected
543	1	1	1	1	1	3	19	0	No detected
544	1	1	1	2	1	3	33	0	No detected
545	1	1	1	2	2	1	23	0	No detected
546	1	1	1	2	2	1	25	0	No detected
547	1	1	2	1	1	3	22	0	No detected
548	1	1	1	1	2	1	22	0	No detected
549	1	1	2	2	3	2	18	0	No detected
550	1	1	2	1	1	3	18	0	No detected
551	1	1	2	1	2	3	26	0	No detected
552	1	1	2	2	2	1	30	0	No detected
553	1	1	2	1	1	1	25	0	No detected
554	1	1	1	1	3	3	23	1	T. vivax
555	1	1	2	2	2	3	26	0	No detected
556	1	1	2	2	2	3	27	0	No detected
557	1	1	2	2	1	3	25	0	No detected
558	1	1	2	1	1	3	23	0	No detected
559	1	1	2	2	2	3	28	0	No detected
560	1	1	1	1	2	3	23	0	No detected
561	1	1	2	2	1	3	16	0	No detected
562	1	1	2	2	2	3	18	0	No detected
563	1	1	2	2	1	3	19	0	No detected
564	1	1	1	1	1	3	24	0	No detected
565	1	1	2	2	2	2	15	0	No detected
566	1	1	2	1	2	2	19	0	No detected
567	1	1	2	2	2	3	23	0	No detected
568	1	1	2	2	3	2	35	0	No detected
569	1	1	1	2	1	2	33	0	No detected
570	1	1	1	1	2	1	36	0	No detected
571	1	1	1	2	2	1	35	0	No detected
572	1	1	2	2	1	1	26	0	No detected
573	1	1	2	1	1	1	30	0	No detected
574	1	1	2	1	2	2	26	0	No detected
575	1	1	2	2	2	2	34	0	No detected
576	1	1	2	2	2	2	29	0	No detected
577	1	1	1	2	1	3	34	0	No detected
578	1	1	1	1	3	3	20	1	T. congolense
579	1	1	1	2	1	3	24	0	No detected
580	1	1	2	1	2	1	33	0	No detected
581	1	1	2	2	1	1	19	0	No detected
582	1	1	2	1	2	2	25	0	No detected
583	1	1	2	2	3	1	33	0	No detected
584	1	1	2	2	2	1	40	0	No detected
585	1	1	1	1	3	3	22	0	No detected
586	1	1	1	2	3	1	17	0	No detected
587	1	1	2	1	2	3	25	0	No detected
588	1	1	2	1	1	3	24	0	No detected
589	1	1	1	2	3	1	25	0	No detected
590	1	1	2	1	2	3	21	0	No detected
591	1	1	1	1	2	2	28	0	No detected
592	1	1	1	2	2	2	26	0	No detected
593	1	1	2	1	2	2	25.5	0	No detected
594	1	1	1	1	3	3	24	1	T. congolense
595	1	1	1	2	1	1	30.5	0	No detected
596	1	1	1	2	2	1	23	0	No detected
597	1	1	2	2	2	1	24.5	0	No detected
598	1	1	1	1	2	2	27	0	No detected
599	1	1	2	2	2	2	26	0	No detected
600	1	1	2	2	2	2	18	1	T. congolense

## Sheet: Entomological data coded
flyid	Peasant association	Season	Vegetation type	Sex	Age	Dissection result	Parasite detected	Animal grazing area
1	Zeyse Wezeka	Wet	wood-grass land	F	34	Negative	No detected	Domestic
2	Zeyse Wezeka	Wet	wood-grass land	F	44	Negative	No detected	Domestic
3	Zeyse Wezeka	Wet	wood-grass land	F	22	Negative	No detected	Domestic
4	Zeyse Wezeka	Wet	wood-grass land	M	24	Negative	No detected	Domestic
5	Zeyse Wezeka	Wet	wood-grass land	M	24	Negative	No detected	Domestic
6	Zeyse Wezeka	Wet	wood-grass land	F	44	Positive	T. congolense	Domestic
7	Zeyse Wezeka	Wet	wood-grass land	M	24	Negative	No detected	Domestic
8	Zeyse Wezeka	Wet	wood-grass land	F	14	Negative	No detected	Domestic
9	Zeyse Wezeka	Wet	wood-grass land	F	34	Negative	No detected	Domestic
10	Zeyse Wezeka	Wet	wood-grass land	F	42	Negative	No detected	Domestic
11	Zeyse Wezeka	Wet	wood-grass land	M	24	Negative	No detected	Domestic
12	Zeyse Wezeka	Wet	wood-grass land	M	24	Positive	T.vivax	Domestic
13	Zeyse Wezeka	Wet	wood-grass land	F	54	Negative	No detected	Domestic
14	Zeyse Wezeka	Wet	wood-grass land	F	34	Negative	No detected	Domestic
15	Zeyse Wezeka	Wet	wood-grass land	F	68	Negative	No detected	Domestic
16	Zeyse Wezeka	Wet	wood-grass land	F	38	Positive	T. congolense	Domestic
17	Zeyse Wezeka	Wet	wood-grass land	M	24	Negative	No detected	Domestic
18	Zeyse Wezeka	Wet	wood-grass land	F	18	Negative	No detected	Domestic
19	Zeyse Wezeka	Wet	wood-grass land	F	32	Negative	No detected	Domestic
20	Zeyse Wezeka	Wet	wood-grass land	F	34	Positive	T. congolense	Domestic
21	Zeyse Wezeka	Wet	wood-grass land	M	24	Negative	No detected	Domestic
22	Zeyse Wezeka	Wet	wood-grass land	F	22	Negative	No detected	Domestic
23	Zeyse Wezeka	Wet	wood-grass land	F	52	Negative	No detected	Domestic
24	Zeyse Wezeka	Wet	wood-grass land	F	32	Negative	No detected	Domestic
25	Zeyse Wezeka	Wet	wood-grass land	M	24	Negative	No detected	Domestic
26	Kola Shara	Wet	Riverine forest	F	22	Negative	No detected	Domestic
27	Kola Shara	Wet	Riverine forest	M	26	Negative	No detected	Domestic
28	Kola Shara	Wet	Riverine forest	M	26	Positive	T.vivax	Domestic
29	Kola Shara	Wet	Riverine forest	F	34	Negative	No detected	Domestic
30	Kola Shara	Wet	Riverine forest	F	48	Negative	No detected	Domestic
31	Kola Shara	Wet	Riverine forest	F	32	Positive	T. congolense	Domestic
32	Kola Shara	Wet	Riverine forest	M	26	Negative	No detected	Domestic
33	Kola Shara	Wet	Riverine forest	M	26	Negative	No detected	Domestic
34	Kola Shara	Wet	Riverine forest	F	22	Negative	No detected	Domestic
35	Kola Shara	Wet	Riverine forest	F	38	Negative	No detected	Domestic
36	Kola Shara	Wet	Riverine forest	F	42	Negative	No detected	Domestic
37	Kola Shara	Wet	Riverine forest	F	44	Positive	T. congolense	Domestic
38	Kola Shara	Wet	Riverine forest	M	26	Negative	No detected	Domestic
39	Kola Shara	Wet	Riverine forest	M	26	Negative	No detected	Domestic
40	Kola Shara	Wet	Riverine forest	M	26	Negative	No detected	Domestic
41	Kola Shara	Wet	Riverine forest	F	54	Negative	No detected	Domestic
42	Kola Shara	Wet	Riverine forest	F	34	Negative	No detected	Domestic
43	Kola Shara	Wet	Riverine forest	M	26	Negative	No detected	Domestic
44	Kola Shara	Wet	Riverine forest	M	26	Negative	No detected	Domestic
45	Kola Shara	Wet	Riverine forest	F	34	Negative	No detected	Domestic
46	Kola Shara	Wet	Riverine forest	F	48	Positive	T. congolense	Domestic
47	Kola Shara	Wet	Riverine forest	F	22	Negative	No detected	Domestic
48	Kola Shara	Wet	Riverine forest	M	26	Negative	No detected	Domestic
49	Kola Shara	Wet	Riverine forest	F	48	Negative	No detected	Domestic
50	Kola Shara	Wet	Riverine forest	F	28	Negative	No detected	Domestic
51	Ganta Kanchama	Wet	Bush land	F	24	Negative	No detected	Domestic
52	Ganta Kanchama	Wet	Bush land	F	42	Negative	No detected	Domestic
53	Ganta Kanchama	Wet	Bush land	M	25	Positive	T.vivax	Domestic
54	Ganta Kanchama	Wet	Bush land	F	34	Negative	No detected	Domestic
55	Ganta Kanchama	Wet	Bush land	F	48	Positive	T. congolense	Domestic
56	Ganta Kanchama	Wet	Bush land	M	25	Negative	No detected	Domestic
57	Ganta Kanchama	Wet	Bush land	F	32	Negative	No detected	Domestic
58	Ganta Kanchama	Wet	Bush land	M	25	Negative	No detected	Domestic
59	Ganta Kanchama	Wet	Bush land	F	38	Negative	No detected	Domestic
60	Ganta Kanchama	Wet	Bush land	F	28	Positive	T. congolense	Domestic
61	Ganta Kanchama	Wet	Bush land	F	42	Negative	No detected	Domestic
62	Ganta Kanchama	Wet	Bush land	F	44	Negative	No detected	Domestic
63	Ganta Kanchama	Wet	Bush land	M	25	Negative	No detected	Domestic
64	Ganta Kanchama	Wet	Bush land	M	25	Negative	No detected	Domestic
65	Ganta Kanchama	Wet	Bush land	M	25	Negative	No detected	Domestic
66	Ganta Kanchama	Wet	Bush land	F	34	Positive	T. congolense	Domestic
67	Ganta Kanchama	Wet	Bush land	F	54	Negative	No detected	Domestic
68	Ganta Kanchama	Wet	Bush land	M	25	Negative	No detected	Domestic
69	Ganta Kanchama	Wet	Bush land	M	25	Negative	No detected	Domestic
70	Ganta Kanchama	Wet	Bush land	F	34	Negative	No detected	Domestic
71	Ganta Kanchama	Wet	Bush land	F	24	Positive	T.vivax	Domestic
72	Ganta Kanchama	Wet	Bush land	F	48	Negative	No detected	Domestic
73	Ganta Kanchama	Wet	Bush land	M	25	Negative	No detected	Domestic
74	Ganta Kanchama	Wet	Bush land	F	48	Negative	No detected	Domestic
75	Ganta Kanchama	Wet	Bush land	F	28	Positive	T. congolense	Domestic
76	Ganta Kanchama	Wet	Bush land	F	32	Negative	No detected	Domestic
77	Ganta Kanchama	Wet	Bush land	F	44	Negative	No detected	Domestic
78	Ganta Kanchama	Wet	Bush land	F	22	Negative	No detected	Domestic
79	Ganta Kanchama	Wet	Bush land	M	25	Negative	No detected	Domestic
80	Ganta Kanchama	Wet	Bush land	M	25	Negative	No detected	Domestic
81	Ganta Kanchama	Wet	Bush land	F	44	Negative	No detected	Domestic
82	Ganta Kanchama	Wet	Bush land	M	25	Positive	T. congolense	Domestic
83	Ganta Kanchama	Wet	Bush land	F	14	Negative	No detected	Domestic
84	Ganta Kanchama	Wet	Bush land	F	34	Negative	No detected	Domestic
85	Ganta Kanchama	Wet	Bush land	F	42	Negative	No detected	Domestic
86	Ganta Kanchama	Wet	Bush land	M	25	Negative	No detected	Domestic
87	Ganta Kanchama	Wet	Bush land	M	25	Negative	No detected	Domestic
88	Ganta Kanchama	Wet	Bush land	F	54	Negative	No detected	Domestic
89	Ganta Kanchama	Wet	Bush land	F	34	Positive	T.vivax	Domestic
90	Ganta Kanchama	Wet	Bush land	F	64	Negative	No detected	Domestic
91	Ganta Kanchama	Wet	Bush land	F	14	Negative	No detected	Domestic
92	Ganta Kanchama	Wet	Bush land	M	25	Positive	T.vivax	Domestic
93	Ganta Kanchama	Wet	Bush land	F	18	Negative	No detected	Domestic
94	Ganta Kanchama	Wet	Bush land	F	28	Positive	T. congolense	Domestic
95	Ganta Kanchama	Wet	Bush land	F	34	Negative	No detected	Domestic
96	Ganta Kanchama	Wet	Bush land	M	25	Negative	No detected	Domestic
97	Nech Sar park	Wet	Bush land	F	38	Positive	T.vivax	Wild
98	Nech Sar park	Wet	Bush land	M	25	Negative	No detected	Wild
99	Nech Sar park	Wet	Bush land	F	44	Negative	No detected	Wild
100	Nech Sar park	Wet	Bush land	M	25	Negative	No detected	Wild
101	Nech Sar park	Wet	Bush land	F	54	Negative	No detected	Wild
102	Nech Sar park	Wet	Bush land	F	34	Positive	T. congolense	Wild
103	Nech Sar park	Wet	Bush land	F	22	Negative	No detected	Wild
104	Nech Sar park	Wet	Bush land	M	25	Negative	No detected	Wild
105	Nech Sar park	Wet	Bush land	M	25	Negative	No detected	Wild
106	Nech Sar park	Wet	Bush land	F	14	Negative	No detected	Wild
107	Nech Sar park	Wet	Bush land	M	25	Positive	T. congolense	Wild
108	Nech Sar park	Wet	Bush land	F	52	Negative	No detected	Wild
109	Nech Sar park	Wet	Bush land	M	25	Negative	No detected	Wild
110	Nech Sar park	Wet	Bush land	F	24	Negative	No detected	Wild
111	Nech Sar park	Wet	Bush land	M	25	Negative	No detected	Wild
112	Nech Sar park	Wet	Bush land	M	25	Negative	No detected	Wild
113	Nech Sar park	Wet	Bush land	F	42	Negative	No detected	Wild
114	Nech Sar park	Wet	Bush land	F	34	Negative	No detected	Wild
115	Nech Sar park	Wet	Bush land	F	22	Negative	No detected	Wild
116	Nech Sar park	Wet	Bush land	M	25	Positive	T. congolense	Wild
117	Nech Sar park	Wet	Bush land	F	42	Negative	No detected	Wild
118	Nech Sar park	Wet	Riverine forest	M	25	Negative	No detected	Wild
119	Nech Sar park	Wet	Riverine forest	F	34	Negative	No detected	Wild
120	Nech Sar park	Wet	Riverine forest	F	18	Negative	No detected	Wild
121	Nech Sar park	Wet	Riverine forest	F	28	Positive	T. congolense	Wild
122	Nech Sar park	Wet	Riverine forest	M	25	Negative	No detected	Wild
123	Nech Sar park	Wet	Riverine forest	F	14	Negative	No detected	Wild
124	Nech Sar park	Wet	Riverine forest	F	34	Negative	No detected	Wild
125	Nech Sar park	Wet	Riverine forest	F	48	Negative	No detected	Wild
126	Nech Sar park	Wet	Riverine forest	M	25	Positive	T.vivax	Wild
127	Nech Sar park	Wet	Riverine forest	F	32	Negative	No detected	Wild
128	Nech Sar park	Wet	Riverine forest	F	68	Negative	No detected	Wild
129	Nech Sar park	Wet	Riverine forest	F	42	Negative	No detected	Wild
130	Nech Sar park	Wet	Riverine forest	F	48	Positive	T. congolense	Wild
131	Nech Sar park	Wet	Riverine forest	F	42	Negative	No detected	Wild
132	Nech Sar park	Wet	Riverine forest	M	25	Positive	T. congolense	Wild
133	Nech Sar park	Wet	Riverine forest	F	38	Negative	No detected	Wild
134	Nech Sar park	Wet	Riverine forest	F	24	Negative	No detected	Wild
135	Nech Sar park	Wet	Riverine forest	M	25	Negative	No detected	Wild
136	Nech Sar park	Wet	Riverine forest	F	24	Positive	T.vivax	Wild
137	Nech Sar park	Wet	Riverine forest	F	54	Negative	No detected	Wild
138	Nech Sar park	Wet	Riverine forest	M	25	Negative	No detected	Wild
139	Nech Sar park	Wet	Riverine forest	F	22	Positive	T. congolense	Wild
140	Nech Sar park	Wet	Riverine forest	F	48	Positive	T. congolense	Wild
141	Nech Sar park	Wet	Riverine forest	M	25	Negative	No detected	Wild
142	Nech Sar park	Wet	Riverine forest	F	14	Positive	T. congolense	Wild
143	Nech Sar park	Wet	Riverine forest	M	25	Positive	T. congolense	Wild
144	Nech Sar park	Wet	Riverine forest	F	48	Positive	T. congolense	Wild
145	Nech Sar park	Wet	Riverine forest	F	28	Negative	No detected	Wild
146	Nech Sar park	Wet	Riverine forest	M	25	Negative	No detected	Wild
147	Nech Sar park	Wet	Riverine forest	F	54	Negative	No detected	Wild
148	Nech Sar park	Wet	Riverine forest	F	22	Negative	No detected	Wild
149	Nech Sar park	Wet	Riverine forest	M	25	Positive	T. congolense	Wild
150	Nech Sar park	Wet	Riverine forest	F	28	Negative	No detected	Wild
151	Nech Sar park	Wet	Riverine forest	F	44	Negative	No detected	Wild
152	Nech Sar park	Wet	Riverine forest	M	25	Positive	T. congolense	Wild
153	Nech Sar park	Wet	Riverine forest	F	14	Negative	No detected	Wild
154	Nech Sar park	Wet	Riverine forest	F	24	Negative	No detected	Wild
155	Nech Sar park	Wet	Riverine forest	F	42	Positive	T. congolense	Wild
156	Nech Sar park	Wet	Riverine forest	F	22	Negative	No detected	Wild
157	Nech Sar park	Wet	Riverine forest	M	25	Positive	T.vivax	Wild
158	Nech Sar park	Wet	Riverine forest	F	54	Negative	No detected	Wild
159	Nech Sar park	Wet	Riverine forest	F	44	Positive	T. congolense	Wild
160	Nech Sar park	Wet	Riverine forest	F	64	Negative	No detected	Wild
161	Nech Sar park	Wet	Riverine forest	F	14	Negative	No detected	Wild
162	Nech Sar park	Wet	Riverine forest	M	25	Negative	No detected	Wild
163	Nech Sar park	Wet	Riverine forest	F	18	Positive	T.vivax	Wild
164	Nech Sar park	Wet	Riverine forest	F	32	Negative	No detected	Wild
165	Nech Sar park	Wet	Riverine forest	F	34	Positive	T. congolense	Wild
166	Nech Sar park	Wet	Riverine forest	M	25	Negative	No detected	Wild
167	Nech Sar park	Wet	Riverine forest	F	72	Positive	T. congolense	Wild
168	Nech Sar park	Wet	Riverine forest	M	25	Positive	T. congolense	Wild
169	Nech Sar park	Wet	Riverine forest	F	28	Positive	T. congolense	Wild
170	Nech Sar park	Wet	Riverine forest	F	34	Negative	No detected	Wild
171	Nech Sar park	Wet	Riverine forest	F	32	Negative	No detected	Wild
172	Zeyse Wezeka	Dry	wood-grass land	M	22	Negative	No detected	Domestic
173	Zeyse Wezeka	Dry	wood-grass land	M	22	Negative	No detected	Domestic
174	Zeyse Wezeka	Dry	wood-grass land	F	22	Negative	No detected	Domestic
175	Zeyse Wezeka	Dry	wood-grass land	F	34	Negative	No detected	Domestic
176	Zeyse Wezeka	Dry	wood-grass land	F	42	Negative	No detected	Domestic
177	Zeyse Wezeka	Dry	wood-grass land	F	44	Positive	T. congolense	Domestic
178	Zeyse Wezeka	Dry	wood-grass land	F	54	Negative	No detected	Domestic
179	Zeyse Wezeka	Dry	wood-grass land	M	22	Negative	No detected	Domestic
180	Zeyse Wezeka	Dry	wood-grass land	F	18	Negative	No detected	Domestic
181	Zeyse Wezeka	Dry	wood-grass land	F	32	Negative	No detected	Domestic
182	Zeyse Wezeka	Dry	wood-grass land	M	22	Negative	No detected	Domestic
1183	Zeyse Wezeka	Dry	wood-grass land	M	22	Negative	No detected	Domestic
184	Zeyse Wezeka	Dry	wood-grass land	F	54	Negative	No detected	Domestic
185	Zeyse Wezeka	Dry	wood-grass land	F	34	Negative	No detected	Domestic
186	Zeyse Wezeka	Dry	wood-grass land	F	42	Negative	No detected	Domestic
187	Zeyse Wezeka	Dry	wood-grass land	F	38	Negative	No detected	Domestic
188	Zeyse Wezeka	Dry	wood-grass land	M	22	Negative	No detected	Domestic
189	Zeyse Wezeka	Dry	wood-grass land	M	22	Negative	No detected	Domestic
190	Zeyse Wezeka	Dry	wood-grass land	F	32	Negative	No detected	Domestic
191	Zeyse Wezeka	Dry	wood-grass land	F	34	Negative	No detected	Domestic
192	Zeyse Wezeka	Dry	wood-grass land	M	22	Negative	No detected	Domestic
193	Zeyse Wezeka	Dry	wood-grass land	F	22	Negative	No detected	Domestic
194	Zeyse Wezeka	Dry	wood-grass land	F	52	Negative	No detected	Domestic
195	Zeyse Wezeka	Dry	wood-grass land	M	22	Negative	No detected	Domestic
196	Zeyse Wezeka	Dry	wood-grass land	M	22	Negative	No detected	Domestic
197	Kola Shara	Dry	Riverine forest	M	25	Negative	No detected	Domestic
198	Kola Shara	Dry	Riverine forest	M	25	Negative	No detected	Domestic
199	Kola Shara	Dry	Riverine forest	M	25	Negative	No detected	Domestic
200	Kola Shara	Dry	Riverine forest	F	44	Negative	No detected	Domestic
201	Kola Shara	Dry	Riverine forest	F	48	Negative	No detected	Domestic
202	Kola Shara	Dry	Riverine forest	F	24	Negative	No detected	Domestic
203	Kola Shara	Dry	Riverine forest	F	62	Negative	No detected	Domestic
204	Kola Shara	Dry	Riverine forest	F	38	Negative	No detected	Domestic
205	Kola Shara	Dry	Riverine forest	M	25	Negative	No detected	Domestic
206	Kola Shara	Dry	Riverine forest	M	25	Negative	No detected	Domestic
207	Kola Shara	Dry	Riverine forest	F	24	Negative	No detected	Domestic
208	Kola Shara	Dry	Riverine forest	F	28	Negative	No detected	Domestic
209	Kola Shara	Dry	Riverine forest	M	25	Negative	No detected	Domestic
210	Kola Shara	Dry	Riverine forest	M	25	Negative	No detected	Domestic
211	Kola Shara	Dry	Riverine forest	M	25	Negative	No detected	Domestic
212	Kola Shara	Dry	Riverine forest	F	42	Negative	No detected	Domestic
213	Kola Shara	Dry	Riverine forest	F	14	Negative	No detected	Domestic
214	Kola Shara	Dry	Riverine forest	F	52	Negative	No detected	Domestic
215	Kola Shara	Dry	Riverine forest	M	25	Negative	No detected	Domestic
216	Kola Shara	Dry	Riverine forest	M	25	Negative	No detected	Domestic
217	Kola Shara	Dry	Riverine forest	F	38	Negative	No detected	Domestic
218	Kola Shara	Dry	Riverine forest	F	18	Negative	No detected	Domestic
219	Kola Shara	Dry	Riverine forest	F	44	Negative	No detected	Domestic
220	Kola Shara	Dry	Riverine forest	M	25	Negative	No detected	Domestic
221	Kola Shara	Dry	Riverine forest	M	25	Negative	No detected	Domestic
222	Ganta Kanchama	Dry	Bush land	F	18	Negative	No detected	Domestic
223	Ganta Kanchama	Dry	Bush land	F	22	Negative	No detected	Domestic
224	Ganta Kanchama	Dry	Bush land	M	21	Negative	No detected	Domestic
225	Ganta Kanchama	Dry	Bush land	M	21	Negative	No detected	Domestic
226	Ganta Kanchama	Dry	Bush land	F	42	Negative	No detected	Domestic
227	Ganta Kanchama	Dry	Bush land	F	48	Negative	No detected	Domestic
228	Ganta Kanchama	Dry	Bush land	F	34	Positive	T. congolense	Domestic
229	Ganta Kanchama	Dry	Bush land	M	21	Negative	No detected	Domestic
230	Ganta Kanchama	Dry	Bush land	F	48	Negative	No detected	Domestic
231	Ganta Kanchama	Dry	Bush land	M	21	Negative	No detected	Domestic
232	Ganta Kanchama	Dry	Bush land	F	14	Negative	No detected	Domestic
233	Ganta Kanchama	Dry	Bush land	F	28	Negative	No detected	Domestic
234	Ganta Kanchama	Dry	Bush land	F	32	Negative	No detected	Domestic
235	Ganta Kanchama	Dry	Bush land	M	21	Negative	No detected	Domestic
236	Ganta Kanchama	Dry	Bush land	F	44	Negative	No detected	Domestic
237	Ganta Kanchama	Dry	Bush land	M	21	Negative	No detected	Domestic
238	Ganta Kanchama	Dry	Bush land	M	21	Negative	No detected	Domestic
239	Ganta Kanchama	Dry	Bush land	F	22	Negative	No detected	Domestic
240	Ganta Kanchama	Dry	Bush land	M	21	Positive	T. congolense	Domestic
241	Ganta Kanchama	Dry	Bush land	F	44	Negative	No detected	Domestic
242	Ganta Kanchama	Dry	Bush land	M	21	Negative	No detected	Domestic
243	Ganta Kanchama	Dry	Bush land	F	44	Positive	T.vivax	Domestic
244	Ganta Kanchama	Dry	Bush land	F	18	Negative	No detected	Domestic
245	Ganta Kanchama	Dry	Bush land	M	21	Negative	No detected	Domestic
246	Ganta Kanchama	Dry	Bush land	M	21	Negative	No detected	Domestic
247	Ganta Kanchama	Dry	Bush land	F	28	Negative	No detected	Domestic
248	Ganta Kanchama	Dry	Bush land	F	42	Negative	No detected	Domestic
249	Ganta Kanchama	Dry	Bush land	F	18	Negative	No detected	Domestic
250	Ganta Kanchama	Dry	Bush land	M	21	Negative	No detected	Domestic
251	Ganta Kanchama	Dry	Bush land	F	38	Positive	T. congolense	Domestic
252	Ganta Kanchama	Dry	Bush land	M	21	Negative	No detected	Domestic
253	Ganta Kanchama	Dry	Bush land	F	14	Negative	No detected	Domestic
254	Ganta Kanchama	Dry	Bush land	F	44	Negative	No detected	Domestic
255	Ganta Kanchama	Dry	Bush land	F	34	Negative	No detected	Domestic
256	Ganta Kanchama	Dry	Bush land	M	21	Negative	No detected	Domestic
257	Ganta Kanchama	Dry	Bush land	F	22	Negative	No detected	Domestic
258	Ganta Kanchama	Dry	Bush land	F	44	Negative	No detected	Domestic
259	Ganta Kanchama	Dry	Bush land	M	21	Negative	No detected	Domestic
260	Ganta Kanchama	Dry	Bush land	F	48	Negative	No detected	Domestic
261	Ganta Kanchama	Dry	Bush land	F	34	Positive	T. congolense	Domestic
262	Ganta Kanchama	Dry	Bush land	M	21	Negative	No detected	Domestic
263	Ganta Kanchama	Dry	Bush land	M	21	Negative	No detected	Domestic
264	Ganta Kanchama	Dry	Bush land	M	21	Negative	No detected	Domestic
265	Ganta Kanchama	Dry	Bush land	M	21	Negative	No detected	Domestic
266	Ganta Kanchama	Dry	Bush land	M	21	Negative	No detected	Domestic
267	Ganta Kanchama	Dry	Bush land	F	18	Negative	No detected	Domestic
268	Nech Sar park	Dry	Bush land	F	14	Positive	T. congolense	Wild
269	Nech Sar park	Dry	Bush land	F	14	Negative	No detected	Wild
270	Nech Sar park	Dry	Bush land	M	28	Negative	No detected	Wild
271	Nech Sar park	Dry	Bush land	M	28	Negative	No detected	Wild
272	Nech Sar park	Dry	Bush land	M	28	Negative	No detected	Wild
273	Nech Sar park	Dry	Bush land	M	28	Negative	No detected	Wild
274	Nech Sar park	Dry	Bush land	F	54	Negative	No detected	Wild
275	Nech Sar park	Dry	Bush land	F	34	Positive	T. congolense	Wild
276	Nech Sar park	Dry	Bush land	F	22	Negative	No detected	Wild
277	Nech Sar park	Dry	Bush land	M	28	Negative	No detected	Wild
278	Nech Sar park	Dry	Bush land	F	38	Negative	No detected	Wild
279	Nech Sar park	Dry	Bush land	F	64	Negative	No detected	Wild
280	Nech Sar park	Dry	Bush land	F	24	Negative	No detected	Wild
281	Nech Sar park	Dry	Bush land	M	28	Negative	No detected	Wild
282	Nech Sar park	Dry	Bush land	M	28	Positive	T. congolense	Wild
283	Nech Sar park	Dry	Bush land	F	42	Negative	No detected	Wild
284	Nech Sar park	Dry	Bush land	F	14	Negative	No detected	Wild
285	Nech Sar park	Dry	Bush land	F	34	Negative	No detected	Wild
286	Nech Sar park	Dry	Riverine forest	F	48	Negative	No detected	Wild
287	Nech Sar park	Dry	Riverine forest	M	28	Positive	T. congolense	Wild
288	Nech Sar park	Dry	Riverine forest	F	22	Positive	T.vivax	Wild
289	Nech Sar park	Dry	Riverine forest	F	34	Negative	No detected	Wild
290	Nech Sar park	Dry	Riverine forest	F	42	Negative	No detected	Wild
291	Nech Sar park	Dry	Riverine forest	M	28	Negative	No detected	Wild
292	Nech Sar park	Dry	Riverine forest	F	34	Negative	No detected	Wild
293	Nech Sar park	Dry	Riverine forest	F	18	Negative	No detected	Wild
294	Nech Sar park	Dry	Riverine forest	F	28	Negative	No detected	Wild
295	Nech Sar park	Dry	Riverine forest	F	42	Negative	No detected	Wild
296	Nech Sar park	Dry	Riverine forest	M	28	Positive	T.vivax	Wild
297	Nech Sar park	Dry	Riverine forest	F	34	Negative	No detected	Wild
298	Nech Sar park	Dry	Riverine forest	F	48	Negative	No detected	Wild
299	Nech Sar park	Dry	Riverine forest	M	28	Negative	No detected	Wild
300	Nech Sar park	Dry	Riverine forest	F	32	Negative	No detected	Wild
301	Nech Sar park	Dry	Riverine forest	M	28	Negative	No detected	Wild
302	Nech Sar park	Dry	Riverine forest	F	42	Negative	No detected	Wild
303	Nech Sar park	Dry	Riverine forest	F	48	Positive	T. congolense	Wild
304	Nech Sar park	Dry	Riverine forest	F	28	Negative	No detected	Wild
305	Nech Sar park	Dry	Riverine forest	F	28	Negative	No detected	Wild
306	Nech Sar park	Dry	Riverine forest	M	28	Negative	No detected	Wild
307	Nech Sar park	Dry	Riverine forest	M	28	Negative	No detected	Wild
308	Nech Sar park	Dry	Riverine forest	M	28	Negative	No detected	Wild
309	Nech Sar park	Dry	Riverine forest	F	34	Positive	T.vivax	Wild
310	Nech Sar park	Dry	Riverine forest	F	54	Negative	No detected	Wild
311	Nech Sar park	Dry	Riverine forest	M	28	Negative	No detected	Wild
312	Nech Sar park	Dry	Riverine forest	M	28	Positive	T. congolense	Wild
313	Nech Sar park	Dry	Riverine forest	F	34	Negative	No detected	Wild
314	Nech Sar park	Dry	Riverine forest	F	22	Positive	T. congolense	Wild
315	Nech Sar park	Dry	Riverine forest	F	48	Negative	No detected	Wild
316	Nech Sar park	Dry	Riverine forest	M	28	Negative	No detected	Wild
317	Nech Sar park	Dry	Riverine forest	F	48	Negative	No detected	Wild
318	Nech Sar park	Dry	Riverine forest	F	28	Negative	No detected	Wild
319	Nech Sar park	Dry	Riverine forest	F	32	Positive	T. congolense	Wild
320	Nech Sar park	Dry	Riverine forest	F	54	Negative	No detected	Wild
321	Nech Sar park	Dry	Riverine forest	F	22	Positive	T. congolense	Wild
322	Nech Sar park	Dry	Riverine forest	M	28	Negative	No detected	Wild
323	Nech Sar park	Dry	Riverine forest	M	28	Negative	No detected	Wild
324	Nech Sar park	Dry	Riverine forest	F	44	Negative	No detected	Wild
325	Nech Sar park	Dry	Riverine forest	M	28	Positive	T. congolense	Wild
326	Nech Sar park	Dry	Riverine forest	F	14	Negative	No detected	Wild
327	Nech Sar park	Dry	Riverine forest	F	34	Negative	No detected	Wild
328	Nech Sar park	Dry	Riverine forest	F	42	Negative	No detected	Wild
329	Nech Sar park	Dry	Riverine forest	M	28	Negative	No detected	Wild
330	Nech Sar park	Dry	Riverine forest	M	28	Negative	No detected	Wild
331	Nech Sar park	Dry	Riverine forest	F	54	Negative	No detected	Wild
332	Nech Sar park	Dry	Riverine forest	F	44	Positive	T.vivax	Wild
333	Nech Sar park	Dry	Riverine forest	F	64	Negative	No detected	Wild
334	Nech Sar park	Dry	Riverine forest	F	14	Negative	No detected	Wild
335	Nech Sar park	Dry	Riverine forest	M	28	Negative	No detected	Wild
336	Nech Sar park	Dry	Riverine forest	F	18	Negative	No detected	Wild
337	Nech Sar park	Dry	Riverine forest	F	32	Positive	T. congolense	Wild
338	Nech Sar park	Dry	Riverine forest	F	34	Negative	No detected	Wild
339	Nech Sar park	Dry	Riverine forest	M	28	Negative	No detected	Wild
340	Nech Sar park	Dry	Riverine forest	M	28	Negative	No detected	Wild
341	Nech Sar park	Dry	Riverine forest	M	28	Negative	No detected	Wild
342	Nech Sar park	Dry	Riverine forest	F	18	Negative	No detected	Wild
